# Supplementary material for: QTL mapping for kernel-related traits in a durum wheat x T. dicoccum segregating population
Source: Front Plant Sci. 2023 Oct 2;14:1253385. doi: 10.3389/fpls.2023.1253385 (PMC10577384; doi:10.3389/fpls.2023.1253385)
Supplement: Supplementary file 1 [file DataSheet_1.zip]

Archive with 7 entries (7 files):
- Appendix A.XLSX
- Appendix B.XLSX
- Appendix C.XLSX
- Appendix D.DOCX
- Appendix E.XLSX
- Appendix F.DOCX
- Appendix G.XLSX
