# Supplementary material for: QTL mapping for kernel-related traits in a durum wheat x T. dicoccum segregating population
Source: Front Plant Sci. 2023 Oct 2;14:1253385. doi: 10.3389/fpls.2023.1253385 (PMC10577384; doi:10.3389/fpls.2023.1253385)
Supplement: Supplementary file 1 [file DataSheet_1.zip › Appendix A.XLSX]

## Sheet: QTL
Appendix A. Qtlome for kernel-related traits (Maccaferri et al., 2019 contains all QTL/MTAs included in the QTLome and previosuly anchored on the durum wheat reference genome)
Reference	Analysis	Cross	Population type	Pop. Size	Trait code	Chr	LOD	R2	Peak (cM)	Marker peak	CI (based on Darvasi and Soller)	CI s	CI e	Left flanking (CI) marker, ID	position	Right flanking (CI) marker, ID	position	Shared LM name	Shared LM cM, Orig MAP	Left CI (cM) on Consensus map (Maccaferri et al., 2015)	Shared RM name	Shared RM cM, Orig MAP	Right CI cM on Consensus map (Maccaferri et al., 2015)	Peak (cM) on Consensus map (Maccaferri et al., 2015)	Main Paper Reference
Faris et al., 2014. TAG 127, 2333-2348.	QTL	Ben (PI596557) x PI 41025 (T. dicoccum)	RIL	200	TKW	1A	4.6	4.7	44	IWA5435, IWA3338	17.3404	35.3298	52.6702	IWA5866	35.1	IWA4326	50.7	IWA5866	35.1	40.7	IWA4326	50.7	61.2	52.3955	Maccaferri et al., 2019
Graziani et al., 2014. Crop & Pasture science 65, 80-95.	QTL	Kofa x Svevo	RIL	249	TKW	1A	5.65	5.9	104.1	cfa2147	11.0952	98.55	109.65	gwm268	98.6	cfa2219	106.1	gwm633	98.6	117.4	cfa2219	106.1	126.9	124.364
Russo et al., 2014. Mol Breeding 34:1579-1597.	QTL	Simeto x Molise Colli (T. dicoccum)	RIL	136	L,P	1B	4.6	7.1	46	BS00013901_51	16.9	37.55	54.45	RAC875_c195_499/IWB54840	35.3	wsnp_Ex_c24700_33953160/IWA2923	54.9	RAC875_c195_499/IWB54840	35.3	31	wsnp_Ex_c24700_33953160/IWA2923	54.9	39.8	35.8041
Blanco et al., 2012. Mol Breeding 30,79-92.	QTL	Ciccio x Svevo	RIL	120	TKW	1B	5.7	20.8	39.55	barc8, CA679329a	6.53045	36.2848	42.8152	wPt-6325/D_306051	31.3	cfa2129a	48.8	wPt-6325/D_306051	31.3	21.8	cfa2129	48.8	83.6	50.9343
Graziani et al., 2014. Crop & Pasture science 65, 80-95.	QTL	Kofa x Svevo	RIL	249	TKW	1B	4.3	2.6	53.1	gwm762	25.1776	40.5112	65.6888	barc119	38.2	barc181	64	barc119	38.2	27.4	barc181	64	53.4	42.4155
Peleg et al., 2011. J Exp Bot 62, 5051-5061.	QTL	Langdon x G18-16 (T. dicoccoides)	RIL	152	TKW	1B	3.3	6.4	35.8	gwm1024	16.7558	27.4221	44.1779	cfa2158b	27.1	wPt-7242	52.5	cfa2158b	27.1	22.8	wPt-7242	52.5	28.9	24.8894
Peng et al., 2003. PNAS 100, 2489-2544	QTL	H52 (T. dicoccoides) x Langdon	F2	150	TKW	1B	2.76	8.6	71	gwm359b, gwm636b	41.0853	50.4574	91.5426	gwm264	37.4	gwm274	101	GWM264	37.4	37.4	GWM274	101	\	\
Maccaferri et al., 2008. Genetics 178, 489-511.	QTL	Kofa x Svevo	RIL		PH	1B	7.1	8.7	41	barc119, gwm413	7.52			IWB8524		IWB7321				26.1			30.6
Peng et al., 2003. PNAS 100, 2489-2544	QTL	H52 (T. dicoccoides) x Langdon	F2	150	PH	5A	8.36	41.9	82	gwm154, P57M52r	8.43278			IWB10665		IWA4049				69			85.6
Maccaferri et al., 2016. J Exp Bot 67, 1161-1178.	QTL	Meridiano × Claudio	RIL	181	TKW	2A	2.72	3.51	27	wPt-2696	25.6568	14.1716	39.8284	IWB14668	14.2	wPt-0623	27.3	IWB14668	14.2	200.7	wPt-0623	27.3	\	\
Tzarfati et al., 2014. Mol Breeding 34, 1613-1633	QTL	Langdon x G18-16 (T. dicoccoides)	RIL	150	TKW	2A	11.1	9.4	128.2	tpt-8937, wPt8115	11.5603	122.42	133.98	wPt-8216	64.2	gwm1054	134.1	wPt-8216	64.2	113.8	gwm1054	134.1	144	141.451
Golan et al., 2015. J Exp Bot 66, 5703-5711.	QTL	Langdon x substitution line DIC-2A (T. dicoccoides FA-15-3)	RIL	94	W	2A	9.75	38.2	56.4	wmc794	4.53938	54.1303	58.6697	barc393	53.6	hbg494	59.2	barc15	51.3	108.4	gwm312	76.7	154.3	117.616
Golan et al., 2015. J Exp Bot 66, 5703-5711.	QTL	Langdon x substitution line DIC-2A (T. dicoccoides FA-15-3)	RIL	94	L	2A	12.45	45.6	62.38	cfa2043	3.80272	60.4786	64.2814	hbg494	59.2	barc5	65.9	gwm473	52.5	111.8	gwm312	76.7	154.3	129.151
Blanco et al., 2012. Mol Breeding 30,79-92.	QTL	Ciccio x Svevo	RIL	120	TKW	2A	5.1	18.7	41.45	wmc630b, wmc453	7.26381	37.8181	45.0819	D_378243 / wPt-5839	27.8	wPt-7026	44.5	wPt-5839	27.8	24.9	wPt-7026	44.5	\	\
Golan et al., 2015. J Exp Bot 66, 5703-5711.	QTL	Langdon x substitution line DIC-2A (T. dicoccoides FA-15-3)	RIL	94	TKW	2A	12.81	48.1	57.8	hbg494	3.60508	55.9975	59.6025	wmc794	55.4	hbg494	59.2	GWM558	50	106.6	CFA2043	62.8	\	\
Graziani et al., 2014. Crop & Pasture science 65, 80-95.	QTL	Kofa x Svevo	RIL	249	TKW	2A	2.99	4.7	46.916	cfa2201	13.9281	39.952	53.88	wmc177	41.9	gwm1198	52.4	IWA5087	41.9	42.6	IWB72463	52.4	50.5	46.3739
Peleg et al., 2011. J Exp Bot 62, 5051-5061.	QTL	Langdon x G18-16 (T. dicoccoides)	RIL	152	TKW	2A	3.5	6.7	137.2	tPt-3136	16.0055	129.197	145.203	tPt-3136	131.7	gwm1256	162.8	gwm445	109	144	wPt-4855	142.8	\	\
Peng et al., 2003. PNAS 100, 2489-2545	QTL	H52 (T. dicoccoides) x Langdon	F2	150	TKW	2A	3.72	19,5	252	gwm294, Br	18.1197	242.94	261.06	gwm294	212.8	P56M60ac	250.4	gwm294	212.8	154.1	end 2A chr map	250.2	213.4	216.254
Maccaferri et al., 2008. Genetics 178, 489-511.	QTL	Kofa x Svevo	RIL		PH	2A	3.5	3.1	8.1	gwm1136, cfd251	21.12			IWB12196		IWB8811				193.4			208.9
Russo et al., 2014. Mol Breeding 34:1579-1597.	QTL	Simeto x Molise Colli (T. dicoccum)	RIL	136	L,P	2B	3.1	4.1	276	Kukri_c21135_1071	29.2	261.4	290.6	BS00028063_51/IWB7671	259.8	RFL_Contig4790_646/IWB64799	290.9	BS00028063_51/IWB7671	259.8	164.9	RFL_Contig4790_646/IWB64799	290.9	189.1	177.506
Russo et al., 2014. Mol Breeding 34:1579-1597.	QTL	Simeto x Molise Colli (T. dicoccum)	RIL	136	L,P	2B	3.5	7.2	29	TA001874-1495	16.7	20.65	37.35	BS00070051_51/IWB10435	17.5	BobWhite_rep_c65082_84/IWB5530	35.8	BS00070051_51/IWB10435	17.5	17.7	BobWhite_rep_c65082_84/IWB5530	35.8	\	\
Faris et al., 2014. TAG 127, 2333-2348.	QTL	Ben (PI596557) x PI 41025 (T. dicoccum)	RIL	200	TKW	2B	11.9	8.3	114	IWA1217, IWA652	9.81928	109.09	118.91	IWA5436	109.2	IWA7019	118.9	IWA5436	109.2	88.4	IWA7019	118.9	\	\
Faris et al., 2014. TAG 127, 2333-2348.	QTL	Ben (PI596557) x PI 41025 (T. dicoccum)	RIL	200	PH	2B		8.1		IWB69270 – IWB69796
Graziani et al., 2014. Crop & Pasture science 65, 80-95.	QTL	Kofa x Svevo	RIL	249	TKW	2B	17.84	13.5	146.3	gwm846	4.84903	143.875	148.725	gwm846	145.3	gwm1027	147.5	gwm1027	145.3	183.1	gwm846	147.5	185	183.963
Patil et al., 2013. Euphytica 190: 117-129.	QTL	PDW233 x Bhalegaon 4	RIL	140	TKW	2B	4.07	23.7	36.85	gwm429, ubc812.2	4.9126	34.3937	39.3063	IWA7916	193.4	IWB44381	233.5	IWA7916	0	44.2	IWB44381	56.9	45.6	45.4602
Peleg et al., 2011. J Exp Bot 62, 5051-5061.	QTL	Langdon x G18-16 (T. dicoccoides)	RIL	152	TKW	2B	5.3	6.8	134.4	wPt-0694	15.7701	126.515	142.285	wPt-3651	120.5	wPt-6894	150.4	wPt-3651	120.5	144.1	wPt-6894	150.4	163.8	153.258
Maccaferri et al., 2008. Genetics 178, 489-511.	QTL	Kofa x Svevo	RIL		PH	2B	5.4	7.4	149	gwm1027, wmc361	8.85			IWB9184		IWA3474				182.7			191.9
Iannucci et al., 2017. Int. J. Genomics, 6876393.	QTL	Simeto x Molise Colli (T. dicoccum)	RIL	136	PH	3A	5.3	17	12	IWB66127	7.05017			IWB14646		IWB24102				7			16.4
Maccaferri et al., 2016. J Exp Bot 67, 1161-1178.	QTL	Colosseo x Lloyd	RIL	176	TKW	3A	3.92	9.6	111	IWB58806	9.64725	106.176	115.824	IWB72058	108.4	IWB69602	115.9	IWB72058	108.4	\	IWB69602	115.9	\	\
Tzarfati et al., 2014. Mol Breeding 34, 1613-1637	QTL	Langdon x G18-16 (T dicoccoides)	RIL	150	TKW	3A	6.1	6	102.9	gwn751, gwn494	18.1111	93.8444	111.956	wPt-5173	85.1	gwm494	113.4	wPt-5173	85.1	146.9	gwm1229	117	183.8	167.49
Russo et al., 2014. Mol Breeding 34:1579-1597.	QTL	Simeto x Molise Colli (T. dicoccum)	RIL	136	L	3A	4.5	11.8	32	Excalibur_rep_c111191_119	10.2	26.9	37.1	BS00067940_51/IWB10189	18.6	Excalibur_c58692_101/IWB27830	40.5	IWB10189	18.6	136.5	IWB27830	40.5	146.9	142.863
Blanco et al., 2012. Mol Breeding 30,79-92.	QTL	Ciccio x Svevo	RIL	120	TKW	3A	5	18.3	30.305	wmc527b, wmc428	7.42259	26.5937	34.0163	IWB66938	25.83	IWB44737	34.78	IWB66938	25.83	82.8	IWB44737	34.78	89.8	86.3
Graziani et al., 2014. Crop & Pasture science 65, 80-95.	QTL	Kofa x Svevo	RIL	249	TKW	3A	10.44	20.2	137.722	cfa2193	3.24069	136.102	139.342	gwm10	76.3	cfa2193	140.4	gwm10	76.3	77.75	cfa2193	140.4	132.5	130.213
Maccaferri et al., 2008. Genetics 178, 489-511.	QTL	Kofa x Svevo	RIL		PH	3A	4.8	5.6	73	gwm1159, gwm10	11.69			IWA2154		IWB22387				75.4			89.1
Maccaferri et al., 2016. J Exp Bot 67, 1161-1178.	QTL	Meridiano × Claudio	RIL	181	TKW	3B	4.69	6.52	15	wPt-2698b	13.8122	8.09392	21.9061	IWB73929	8.1	IWB72604	43.8	IWB73929	8.1	\	IWB72604	43.8	\	\
Russo et al., 2014. Mol Breeding 34:1579-1597.	QTL	Simeto x Molise Colli (T. dicoccum)	RIL	136	KW	3B	4.4	10	50	RAC875_rep_c82061_78	12	44	56	IACX9430/IWB36387	44	Tdurum_contig70783_1395/IWB73181	56	IWB36387	44	\	IWB73181	56	\	\
Blanco et al., 2012. Mol Breeding 30,79-92.	QTL	Ciccio x Svevo	RIL	120	TKW	3B	5.7	20.7	23.465	gwm389, D_521287	6.562	20.184	26.746	gwm493	10.7	D_520704 /wPt-10372	19.4	wPt-7984	18.86	3.8	gwm493	26.95	12.4	8.6953
Faris et al., 2014. TAG 127, 2333-2348.	QTL	Ben (PI596557) x PI 41025 (T dicoccum)	RIL	200	TKW	3B	4.3	5.2	116	IWA2462, IWA4324	15.6731	108.163	123.837	IWA5510	108.2	IWA1094	133.9	IWA5510	108.2	\	IWA1094	133.9	\	\
Golabadi et al., 2011. Euphytica 177:207-221.	QTL	Ostegata x Massara-1	F3-F4	151	TKW	3B	2.47	45.19	31.2	barc101	2.38874	30.0056	32.3944	NA	NA	NA	NA	wPt-5432	30	\	IWB64118	34.5	\	\
Golabadi et al., 2011. Euphytica 177:207-221.	QTL	Ostegata x Massara-1	F3-F4	151	TKW	3B	2.2	10.89	2.6	gwm389	9.91249	0	7.55625	NA	NA	NA	NA	IWB72064	2.6	\	IWB11523	8.4	\	\
Golabadi et al., 2011. Euphytica 177:207-221.	QTL	Ostegata x Massara-1	F3-F4	151	TKW	3B	NA	10.21	122.4	gwm299	10.5727	117.114	127.686	NA	NA	NA	NA	IWB15836	116.8	\	IWB55121	127.8	\	\
Graziani et al., 2014. Crop & Pasture science 65, 80-95.	QTL	Kofa x Svevo	RIL	249	TKW	3B	16.59	16.1	7.9	gwm493	4.06595	5.86702	9.93298	barc133	4	gwm493	11.1	barc133	4	5	gwm493	11.1	12.4	9.06479
Graziani et al., 2014. Crop & Pasture science 65, 80-95.	QTL	Kofa x Svevo	RIL	249	TKW	3B	4.17	5.4	39.269	gwm1015	12.1226	33.2077	45.3303	cfd4	33	barc203	52.6	cfd4	33	75.4	barc203	52.6	89.5	79.9098
Russo et al., 2014. Mol Breeding 34:1579-1597.	QTL	Simeto x Molise Colli (T. dicoccum)	RIL	136	TKW	3B	5.6	15.3	5.6	Excalibur_c8284_580	7.83	1.685	9.515	IAAV8162 / IWB35437	1.5	Kukri_c66923_217 /IWB47349	12.4	IWB35437	1.5	41.3	IWB47348	12.4	51.9	45.2872
Maccaferri et al., 2008. Genetics 178, 489-511.	QTL	Kofa x Svevo	RIL		PH	3B	10.3	14.2	10	barc133, gwm493	4.61			IWB11523		IWB73877				4.9			12.4
Tzarfati et al., 2014. Mol Breeding 34, 1613-1637	QTL	Langdon x G18-16 (T. dicoccoides)	RIL	150	TKW	4A	11.4	7.9	37.4	gwm610, DuPw004	13.7553	30.5224	44.2776	gwm610	25	DuPw004	45.8	gwm610	25	68.4	gwm265	57.6	98.2	79.735
Peleg et al., 2011. J Exp Bot 62, 5051-5061.	QTL	Langdon x G18-16 (T. dicoccoides)	RIL	152	TKW	4A	12	16.6	30.6	gwm610	6.46005	27.37	33.83	gwm610	25	DuPw004	45.8	gwm610	25	68.4	gwm265	57.6	98.2	73.519
Peng et al., 2003. PNAS 100, 2489-2546	QTL	H52 (T. dicoccoides) x Langdon	F2	150	TKW	4A	4.72	14.2	125	gwm165a, gwm637	24.8826	112.559	137.441	gwm601a	108.5	gwm637	146.1	gwm601	108.5	57.1	gwm637	146.1	99.3	75.6186
Maccaferri et al., 2016. J Exp Bot 67, 1161-1178.	QTL	Meridiano × Claudio	RIL	181	TKW	4B	9.37	12.5	59	wmc89	7.20442	55.3978	62.6022	wmc48	55.4	IWB34895	62.6	wmc48	55.4	\	IWB34895	62.6	\	\
Iannucci et al., 2017. Int. J. Genomics, 6876393.	QTL	Simeto x Molise Colli (T. dicoccum)	RIL	136	PH	4B	21.6	52	32	IWB72203	2.30486	29.6951	34.3049	IWB72203		IWB72936				28			38.1
Zhang et al., 2012. BMC Genetics 13:69.	QTL	SynDH1 (Langdon x T. turgidum AS313) x AS60 (Ae tauschii)	RIL	113	TKW	4B	3.8	14.58	0.45	wPt-7233, wPt-5559	5.4	0	5.39677	wPt-7233	0	wPt-5338	32	wPt-7233	0	-3.39	wPt-8555	10	40.1	8.3523
Peleg et al., 2011. J Exp Bot 62, 5051-5061.	QTL	Langdon x G18-16 (T. dicoccoides)	RIL	152	TKW	4B	4.9	6.6	65.2	gwm513	16.248	57.076	73.324	gwm251	34	gwm1320	55.4	gwm1320	56.6	34.62	gwm251	78	74.2	50.526
Russo et al., 2014. Mol Breeding 34:1579-1597.	QTL	Simeto x Molise Colli (T. dicoccum)	RIL	136	W, A	4B	6.9	16.3	28	Tdurum_contig51688_681	7.4	24.3	31.7	Tdurum_contig64772_417/IWB73001	23.8	Tdurum_contig63153_343/IWB72936	38.1	IWB73001	23.8	\	IWB72936	38.1	\	\
Blanco et al., 2012. Mol Breeding 30,79-92.	QTL	Ciccio x Svevo	RIL	120	TKW	4B	5.3	19.4	84.05	D_310555, gwm251	7.00172	80.5491	87.5509	D_310555 / wPt-4870	81.7	gwm251	86.4	IWA2398	58	70.1	IWB59718	86.4	75.1	72.7188
Elouafi et al., 2004. TAG 108: 401-417	QTL	Omrabi5/T. dicoccoides 600545//Omrabi5 (BC1F8)	RIL	114	TKW	4B	NA	2	86.5	McttEagg213	71.4912	50.7544	122.246	IWB34975	50.7	IWB8082	120.9	IWB34975	0	62	IWB8082	103.3	78.7	70.4432
Graziani et al., 2014. Crop & Pasture science 65, 80-95.	QTL	Kofa x Svevo	RIL	249	TKW	4B	4.61	3.6	102.5	gwm6	18.1838	93.4081	111.592	gwm6	102.5	cfd54	112.6	IWB71667	80.55	88	IWB32544	112.6	103.3	95.4847
Patil et al., 2013. Euphytica 190: 117-129.	QTL	PDW233 x Bhalegaon 4	RIL	140	TKW	4B	4.19	19.73	16.7	wmc617.1, Rht-B1	5.90109	13.7495	19.6505	wmc617.1	0	Rht-B1	33.4	wmc617	0	16	gwm368	55.8	39.4	23.0032
Patil et al., 2013. Euphytica 190: 117-129.	QTL	PDW233 x Bhalegaon 4	RIL	140	TKW	4B	4.4	14.68	44.6	Rht-B1, gwm368	7.9311	40.6344	48.5656	Rht-B1	33.4	gwm368	55.8	wmc617	0	16	gwm368	55.8	39.4	34.7032
Patil et al., 2013. Euphytica 190: 117-129.	QTL	PDW233 x Bhalegaon 4	RIL	140	TKW	4B	3.56	12.08	97.6	barc340.3, gwm165.2	9.63813	92.7809	102.419	barc340.3	93.4	gwm192.2	102.3	barc340.3	93.4	55.8	gwm192.2	102.3	63.3	59.3393
Russo et al., 2014. Mol Breeding 34:1579-1597.	QTL	Simeto x Molise Colli (T. dicoccum)	RIL	136	TKW	4B	5.4	19.8	28	Tdurum_contig51688_681	13.2	21.4	34.6	BS00022534_51	18.3	Tdurum_contig63153_343	38.1	IWB7142	18.3	\	IWB72936	38.1	\	\
Peleg et al., 2011. J Exp Bot 62, 5051-5061.	QTL	Langdon x G18-16 (T. dicoccoides)	RIL	152	TKW	5A	3.3	7	88.9	wmc415a	15.3195	81.2402	96.5598	gwm1236	72.2	ksum024	105.3	gwm1236	72.2	96.1	ksum024	105.3	132.8	114.616
Tzarfati et al., 2014. Mol Breeding 34, 1613-1637	QTL	Langdon x G18-16 (T. dicoccoides)	RIL	150	TKW	5A	16.7	15.4	78.9	gwn1236, wnc415a	7.05628	75.3719	82.4281	gwm1236	64.5	wPt-11526	84.2	gwm1236	64.5	96.1	wPt-11526	84.2	116.9	111.304
Peng et al., 2003. PNAS 100, 2489-2547	QTL	H52 (T. dicoccoides) x Langdon	F2	150	TKW	5A	2.87	24.9	149	P56M50m, P56M53c	14.1901	141.905	156.095	gwm666c	137.3	P56M53c	174.4	gwm666	137.3	129.5	gwm126	237.1	191.2	136.733
Peleg et al., 2011. J Exp Bot 62, 5051-5061.	QTL	Langdon x G18-16 (T. dicoccoides)	RIL	152	TKW	5B	7	9.3	55	gwm371	11.5308	49.2346	60.7654	gwm1108	49.6	gwm1191	62	gwm1108	49.6	59.9	gwm499	66.5	74.9	64.6929
Graziani et al., 2014. Crop & Pasture science 65, 80-95.	QTL	Kofa x Svevo	RIL	249	TKW	5B	4.03	5.7	30	dupw205	11.4845	24.2577	35.7423	gwm335	18.2	gwm371	37.8	gwm335	18.2	56.3	gwm371	37.8	64.8	61.4173
Peng et al., 2003. PNAS 100, 2489-2548	QTL	H52 (T. dicoccoides) x Langdon	F2	150	TKW	5B	6.04	22.7	76	gwm205b, gwm554	15.5653	68.2173	83.7827	gwm205b	54.5	gwm499	90.2	gwm205b	54.5	22.8	gwm499	90.2	74.9	54.1768
Peng et al., 2003. PNAS 100, 2489-2549	QTL	H52 (T. dicoccoides) x Langdon	F2	150	TKW	5B	6.04	22.7	112	gwm371, P57M53j	15.5653	104.217	119.783	gwm554	107.6	gwm408a	166.5	gwm554	107.6	95.4	gwm408a	166.5	140	98.7317
Thanh et al., 2013. Biotechnology and Biotechnological equipment 27:3627-3637.	QTL	KU7309 (T. dicoccum) x KU8736A (T. dicoccoides)	F2	144	TKW	5B	4.49	7.57	12.9	gwm67	48.6203	0	37.2101	barc4	0	gwm213	25.9	barc4	0	39.8	gwm499	63	90.7	59.4411
Thanh et al., 2013. Biotechnology and Biotechnological equipment 27:3627-3637.	QTL	KU7309 (T. dicoccum) x KU8736A (T. dicoccoides)	F2	144	TKW	5B	4.52	6.03	25.9	gwm213	61.0374	0	56.4187	barc4	0	gwm499	63	barc4	0	39.8	gwm499	63	90.7	64.4572
Peleg et al., 2011. J Exp Bot 62, 5051-5061.	QTL	Langdon x G18-16 (T. dicoccoides)	RIL	152	TKW	6A	4.6	8	68.9	gwm786	13.4046	62.1977	75.6023	gwm4675	84.9	wPt-0139	105.2	wPt-0139	56	38.604	gwm4675	76.3	57.549	50.6429
Maccaferri et al., 2016. J Exp Bot 67, 1161-1178.	QTL	Meridiano × Claudio	RIL	181	TKW	6A	2.73	3.44	8	IWB66509	26.1789	0	21.0894	IWB6403	0	wPt-730142	11.6	inizio cromosoma		0	wPt-730142	11.6	\	\
Golabadi et al., 2011. Euphytica 177:207-221.	QTL	Ostegata x Massara-1	F3-F4	151	TKW	6A	NA	18.57	124.336	cfa2114	5.81298	121.43	127.242	NA	NA	NA	NA	IWB10261	121.2	121.2	wPt-731203	127.385	127.385	124.336
Graziani et al., 2014. Crop & Pasture science 65, 80-95.	QTL	Kofa x Svevo	RIL	249	TKW	6A	4.32	32.6	43.831	gwm356	2.00803	42.827	44.835	gwm786	36.8	gwm356	44.9	gwm786	36.8	49.5	gwm356	44.9	59.3	58.0066
Iannucci et al., 2017. Int. J. Genomics, 6876393.	QTL	Simeto x Molise Colli (T. dicoccum)	RIL	136	PH	6A	3.4	11	0	IWB65466	10.8957			IWB65466		IWB65197				0			6.6
Tzarfati et al., 2014. Mol Breeding 34, 1613-1656	QTL	Langdon x G18-16 (T. dicoccoides)	RIL	150	TKW	6B	12.7	12.5	95.7	wPt-7935, wPt11556	8.69333	91.3533	100.047	gwm771	89.1	wPt-8554	107.6	IWB58306	89.1	76.2	IWB73374	107.6	92.9	85.9892
Peleg et al., 2011. J Exp Bot 62, 5051-5061.	QTL	Langdon x G18-16 (T. dicoccoides)	RIL	152	TKW	6B	9.5	16.8	81.2	barc136	6.38315	78.0084	84.3916	gwm518	76.9	gwm193	88.2	gwm518	76.9	\	gwm193	88.2	\	\
Peleg et al., 2011. J Exp Bot 62, 5051-5061.	QTL	Langdon x G18-16 (T. dicoccoides)	RIL	152	TKW	6B	9.5	16.8	126.9	wPt-8554	6.38315	123.708	130.092	wPt-8554	124	gwm1076	133.9	wPt-8554	124	104	gwm1076	133.9	113.9	106.9
Blanco et al., 2012. Mol Breeding 30,79-92.	QTL	Ciccio x Svevo	RIL	120	TKW	6B	4.7	17.4	103.45	wPt-3581, barc178	7.80651	99.5467	107.353	wPt-3581	95.8	barc178	111.1	wPt-3581	95.8	101.1	barc178	111.1	112.9	107
Elouafi et al., 2004. TAG 108: 401-418	QTL	Omrabi5/T. dicoccoides 600545//Omrabi5 (BC1F8)	RIL	114	TKW	6B	NA	20	149.3	gwm582a	7.14912	145.725	152.875	gwm88	126.1	gwm626a	152.9	gwm88	126.1	74.2	gwm626a	152.9	96.75	93.7209
Elouafi et al., 2004. TAG 108: 401-419	QTL	Omrabi5/T. dicoccoides 600545//Omrabi5 (BC1F8)	RIL	114	TKW	6B	NA	12	78.9	gwm518	11.9152	72.9424	84.8576	gwm508	61.9	gwm518	78.9	gwm508	61.9	40.7	gwm518	78.9	51.2	51.2
Graziani et al., 2014. Crop & Pasture science 65, 80-95.	QTL	Kofa x Svevo	RIL	249	TKW	6B	3.27	3.9	14.01	barc14	16.7851	5.61746	22.4025	wmc494	0	barc1169	22.9	wmc494	0	45.2	barc1169	22.9	58.5	53.3368
Maccaferri et al., 2008. Genetics 178, 489-511.	QTL	Kofa x Svevo	RIL		PH	7A	4.4	7.3	78	wPt-1424, wPt-6019	8.97			IWB71928		IWB63084				64.4			90.2
Peleg et al., 2011. J Exp Bot 62, 5051-5061.	QTL	Langdon x G18-16 (T. dicoccoides)	RIL	152	TKW	7A	4.9	5.1	69.7	wPt-9555	21.0268	59.1866	80.2134	gwm1083	54.6	wPt-7053	91.1	gwm1083	54.6	121.13	wPt-7053	91.1	164.3	138.989
Russo et al., 2014. Mol Breeding 34:1579-1597.	QTL	Simeto x Molise Colli (T. dicoccum)	RIL	136	L,P	7A	5.4	6.9	76.4	Tdurum_contig10841_761	17.4	67.7	85.1	BS00079614_51	67.3	BS00093896_51	86.6	IWB11091	67.3	\	IWB11841	86.6	\	\
Graziani et al., 2014. Crop & Pasture science 65, 80-95.	QTL	Kofa x Svevo	RIL	249	TKW	7A	2.99	4.4	25.316	gwm1187, gwm60	14.8777	17.8772	32.7548	gwm1187	10.3	gwm60	62.1	gwm1187	10.3	24	gwm60	62.1	55.9	33.2473
Patil et al., 2013. Euphytica 190: 117-129.	QTL	PDW233 x Bhalegaon 4	RIL	140	TKW	7A	3.09	7.86	80.95	cfa2174.1, wmc17	14.8128	73.5436	88.3564	cfa2174.1	74.5	gwm573	88.7	IWB14901	74.5	89.6	IWB47160	119.2	96.2	93.7616
Peleg et al., 2011. J Exp Bot 62, 5051-5061.	QTL	Langdon x G18-16 (T. dicoccoides)	RIL	152	TKW	7B	5.8	11.8	19.8	gwm263	9.08787	15.2561	24.3439	gwm263	9.9	gwm537	40.7	wPt-8920	9.9	0	gwm537	40.7	23.9	7.68214
Blanco et al., 2012. Mol Breeding 30,79-92.	QTL	Ciccio x Svevo	RIL	120	TKW	7B	3.4	13.1	57.45	gwm333, D_520428	10.369	9.46552	19.8345	gwm333	5	D_520428	24.3	gwm333	5	86.2	wPt-6498	17.6	92.2	90.7952
Graziani et al., 2014. Crop & Pasture science 65, 80-95.	QTL	Kofa x Svevo	RIL	249	TKW	7B	3.29	3.3	23.939	GWM569	19.8369	14.0205	33.8575	GWM569	16.9	gwm400	44.3	GWM569	0	3.4	gwm400	44.3	25.7	15.4506
Rehman et al., 2020. Int. J. Mol. Sci. 21, 2372.	QTL	Omrabi5 x Belikh2	RIL	114	TKW	1B	2.21	6	230.31	gwm153	23.8304	218.395	242.225	gwm268	218.1	barc188	234	gwm268	218.1	118.9	barc188	234	119.7	114	Arriagada et al., 2020
Rehman et al., 2020. Int. J. Mol. Sci. 21, 2372.	QTL	Omrabi5 x Belikh2	RIL	114	TKW	1B	2.26	9	221.11	gwm268	15.8869	213.167	229.053	gwm268	218.1	gwm153	230.3	gwm268	218.1	118.9	gwm153	230.3	114	118.9
Rehman et al., 2020. Int. J. Mol. Sci. 21, 2372.	QTL	Omrabi5 x Belikh2	RIL	114	TKW	2A	2.11	8	17.51	gwm726	17.8728	8.5736	26.4464	gwm1244	6.5	gwm726	26	gwm1244	6.5	NA	gwm726	26	NA	NA
Rehman et al., 2020. Int. J. Mol. Sci. 21, 2372.	QTL	Omrabi5 x Belikh2	RIL	114	PH	2B		7		wmc597														54.9
Rehman et al., 2020. Int. J. Mol. Sci. 21, 2372.	QTL	Omrabi5 x Belikh2	RIL	114	PH	3A		9		barc294														7.2
Rehman et al., 2020. Int. J. Mol. Sci. 21, 2372.	QTL	Omrabi5 x Belikh2	RIL	114	TKW	4B	4.24	12	42.51	gwm1167	11.9152	36.5524	48.4676	gwm710b	36.5	gwm495	54.2	gwm710b	36.5	NA	gwm495	54.2	62.4	NA
Rehman et al., 2020. Int. J. Mol. Sci. 21, 2372.	QTL	Omrabi5 x Belikh2	RIL	114	PH	4B		8.0 - 10		barc193														22.5
Rehman et al., 2020. Int. J. Mol. Sci. 21, 2372.	QTL	Omrabi5 x Belikh2	RIL	114	PH	5A		6		gwm129														48.8
Rehman et al., 2020. Int. J. Mol. Sci. 21, 2372.	QTL	Omrabi5 x Belikh2	RIL	114	TKW	5A	3.22	12	124.71	gwm1236	11.9152	118.752	130.668	gwm1236	127.4	barc197	131.3	gwm1236	127.4	96.1	barc197	131.3	NA	96.1
Rehman et al., 2020. Int. J. Mol. Sci. 21, 2372.	QTL	Omrabi5 x Belikh2	RIL	114	TKW, PH	5A	2.62	10	277.71	gwm126	14.2982	270.561	284.859	gwm126	274.7	gwm736a	288.1	gwm126	274.7	191.2	gwm736a	288.1	NA	191.2
Rehman et al., 2020. Int. J. Mol. Sci. 21, 2372.	QTL	Omrabi5 x Belikh2	RIL	114	TKW	5B	2.01	5	62.01	barc128	28.5965	47.7118	76.3082	gwm1165	48.7	barc74	66.6	gwm1165	48.7	NA	barc74	66.6	55.7	NA
Rehman et al., 2020. Int. J. Mol. Sci. 21, 2372.	QTL	Omrabi5 x Belikh2	RIL	114	TKW	6B	2.55	8	144.11	barc178	17.8728	135.174	153.046	gwm219	137.4	barc247	149.9	gwm219	137.4	116.8	barc247	149.9	NA	112.9
Rehman et al., 2020. Int. J. Mol. Sci. 21, 2372.	QTL	Omrabi5 x Belikh2	RIL	114	TKW	6B	2.74	9	160.61	gwm889	15.8869	152.667	168.553	barc247	149.9	gwm889	160.6	barc247	149.9	NA	gwm889	160.6	114.1	114.1
Rehman et al., 2020. Int. J. Mol. Sci. 21, 2372.	QTL	Omrabi5 x Belikh2	RIL	114	TKW	7A	2.14	5	113.41	wmc603	28.5965	99.1118	127.708	gwm710a	99.6	gwm1011b	136.2	gwm710a	99.6	NA	gwm1011b	136.2	NA	NA
Rehman et al., 2020. Int. J. Mol. Sci. 21, 2372.	QTL	Omrabi5 x Belikh2	RIL	114	TKW	7A	2.93	10	220.81	gwm332	14.2982	213.661	227.959	barc253	213.9	gwm282	229.9	barc253	213.9	NA	gwm282	229.9	170.5	NA
Rehman et al., 2020. Int. J. Mol. Sci. 21, 2372.	QTL	Omrabi5 x Belikh2	RIL	114	TKW	7B	2.66	9	275.21	barc258	15.8869	267.267	283.153	gwm767	267.3	wmc517	288.8	gwm767	267.3	136.6	wmc517	288.8	NA	142.6
Rehman et al., 2020. Int. J. Mol. Sci. 21, 2372.	QTL	Omrabi5 x Belikh2	RIL	114	PH	7B		9		gwm112														114.9
Rehman et al., 2020. Int. J. Mol. Sci. 21, 2372.	QTL	Omrabi5 x Belikh2	RIL	114	PH	7B		16		wmc517														137.4
Fatiukha et al., 2020. Theor. Appl. Genet. 133, 119–131.	QTL	Svevo x WEW acc. Y12-3 (T. dicoccoides)	RIL	208	TKW	1A	5.4	5.7	113.2	RAC875_c51346_99	13.7483	106.326	120.074	IWA4898	105.38	IWB8006	114.21	IWA4898	105.38	134.7	IWB8006	114.21	146.7	NA
Fatiukha et al., 2020. Theor. Appl. Genet. 133, 119–131.	QTL	Svevo x WEW acc. Y12-3 (T. dicoccoides)	RIL	208	TKW	1B	2.9	3.4	42.54	IWB8257	23.0486	31.0157	54.0643	IWB74050	31.05	IWB59128	54.01	IWB74050	31.05	21.7	IWB59128	54.01	59.5	43.5
Fatiukha et al., 2020. Theor. Appl. Genet. 133, 119–131.	QTL	Svevo x WEW acc. Y12-3 (T. dicoccoides)	RIL	208	TKW	1B	2.2	6.3	73.36	IACX9183	12.4389	67.1405	79.5795	IWB6504	67.4	IWB38693	80.09	IWB6504	67.4	73.7	IWB38693	80.09	90.7	82.7
Fatiukha et al., 2020. Theor. Appl. Genet. 133, 119–131.	QTL	Svevo x WEW acc. Y12-3 (T. dicoccoides)	RIL	208	TKW	2A	6.6	12.9	44.73	IWB9878	6.07484	41.6926	47.7674	IWB67307	42.05	IWA4213	45.78	IWB67307	42.05	46.6	IWA4213	45.78	50.9	50.5
Fatiukha et al., 2020. Theor. Appl. Genet. 133, 119–131.	QTL	Svevo x WEW acc. Y12-3 (T. dicoccoides)	RIL	208	TKW	2A	6.8	9.5	116.24	IWB65467	8.24899	112.116	120.364	IWB60637	111.97	IWB63497	123.34	IWB60637	111.97	135.3	IWB63497	123.34	144.7	139.5
Fatiukha et al., 2020. Theor. Appl. Genet. 133, 119–131.	QTL	Svevo x WEW acc. Y12-3 (T. dicoccoides)	RIL	208	TKW	3A	6.3	4.7	53.84	IWB8477	16.6735	45.5033	62.1767	IWB4649	45.04	IWA6483	62	IWB4649	45.04	43.7	IWA6483	62	73.8	54.7
Fatiukha et al., 2020. Theor. Appl. Genet. 133, 119–131.	QTL	Svevo x WEW acc. Y12-3 (T. dicoccoides)	RIL	208	TKW	4A	2.9	4.8	59.2	IWA568*	16.3261	51.0369	67.3631	IWA1400	51.13	IWB11778	67.21	IWA1400	51.13	61.1	IWB11778	67.21	81.5	69.3
Fatiukha et al., 2020. Theor. Appl. Genet. 133, 119–131.	QTL	Svevo x WEW acc. Y12-3 (T. dicoccoides)	RIL	208	TKW	4B	15.7	13.2	52.09	IWB20500	5.93677	49.1216	55.0584	IWB34895	47.02	IWB10366	55.41	IWB34895	47.02	55	IWB10366	55.41	67	62.8
Fatiukha et al., 2020. Theor. Appl. Genet. 133, 119–131.	QTL	Svevo x WEW acc. Y12-3 (T. dicoccoides)	RIL	208	TKW	5A	13.2	10.2	128.88	IWA5040	7.68288	125.039	132.721	IWB23955	124.62	IWB38320	130.97	IWB23955	124.62	144.8	IWB38320	130.97	148.8	146.5
Fatiukha et al., 2020. Theor. Appl. Genet. 133, 119–131.	QTL	Svevo x WEW acc. Y12-3 (T. dicoccoides)	RIL	208	TKW	6A	8.4	9.2	5.8	IWB8452	8.51798	1.54101	10.059	IWB64918	0.76	IWB63696	10.66	IWB64918	0.76	0.9	IWB63696	10.66	5.9	3
Fatiukha et al., 2020. Theor. Appl. Genet. 133, 119–131.	QTL	Svevo x WEW acc. Y12-3 (T. dicoccoides)	RIL	208	TKW	7B	8.4	6.9	71.64	IWB58302	11.3573	65.9613	77.3187	IWB61189	66.27	IWA449	77.54	IWB61189	66.27	76.1	IWA449	77.54	96.1	90.1
Avni et al., 2018. Genes, 9(12), 636.	QTL	Svevo x Zavitan (T. dicoccoides)	RIL	137	TKW	1A	3.006	5.9	35.04	IWA2056	20.1658	24.9571	45.1229	IWB17662	24.18	IWB8490	46.38	IWB17662	24.18	NA	IWB8490	46.38	46.1	NA
Avni et al., 2018. Genes, 9(12), 636.	QTL	Svevo x Zavitan (T. dicoccoides)	RIL	137	TKW	1B	10.85	20.9	45.59	IWB20542	5.69273	42.7436	48.4364	IWB21152	40.78	IWB19458	48.7	IWB21152	40.78	36.9	IWB19458	48.7	NA	43
Avni et al., 2018. Genes, 9(12), 636.	QTL	Svevo x Zavitan (T. dicoccoides)	RIL	137	TKW	2A	3.682	6.8	104.27	IWB50818	17.4968	95.5216	113.018	IWB3177	95.41	IWB2644	111.23	IWB3177	95.41	117.7	IWB2644	111.23	136	NA
Avni et al., 2018. Genes, 9(12), 636.	QTL	Svevo x Zavitan (T. dicoccoides)	RIL	137	TKW	3A	5.622	11.1	58.08	IWB53527	10.7187	52.7206	63.4394	IWB16112		IWB20961	65.72			50.5	IWB20961	65.72	79.5	66.3
Avni et al., 2018. Genes, 9(12), 636.	QTL	Svevo x Zavitan (T. dicoccoides)	RIL	137	TKW	3B	5.471	8.5	147.27	IWB7540	13.9974	140.271	154.269	IWB42301	136.28	IWB17535	155.72	IWB42301	136.28	NA	IWB17535	155.72	NA	169.5
Avni et al., 2018. Genes, 9(12), 636.	QTL	Svevo x Zavitan (T. dicoccoides)	RIL	137	TKW	4B	9.331	13.1	48.82	IWB72369	9.0823	44.2789	53.3611	IWB43529	44.26	IWB73477	54.35	IWB43529	44.26	NA	IWB73477	54.35	69.4	60.4
Avni et al., 2018. Genes, 9(12), 636.	QTL	Svevo x Zavitan (T. dicoccoides)	RIL	137	TKW	5A	5.608	9.5	155.4	IWB686	12.524	149.138	161.662	IWB51942	147.71	IWB42031	161.79	IWB51942	147.71	151.8	IWB42031	161.79	163.859	158.9
Avni et al., 2018. Genes, 9(12), 636.	QTL	Svevo x Zavitan (T. dicoccoides)	RIL	137	TKW	5A	5.052	9.3	161.79	IWB42031	12.7933	155.393	168.187	IWB686	155.4	IWB70309	171.37	IWB686	155.4	158.9	IWB70309	171.37	174.2	163.9
Avni et al., 2018. Genes, 9(12), 636.	QTL	Svevo x Zavitan (T. dicoccoides)	RIL	137	TKW	5B	4.565	5.6	43.79	IWB33375	21.2461	33.167	54.413	IWB59975	35.38	IWB5781	55.63	IWB59975	35.38	NA	IWB5781	55.63	66.7	43.24
Avni et al., 2018. Genes, 9(12), 636.	QTL	Svevo x Zavitan (T. dicoccoides)	RIL	137	TKW	6A	3.784	8.3	68.31	IWB31050	14.3347	61.1426	75.4774	IWB74347	56.97	IWB55783	75.96	IWB74347	56.97	46.4903	IWB55783	75.96	NA	60.5
Avni et al., 2018. Genes, 9(12), 636.	QTL	Svevo x Zavitan (T. dicoccoides)	RIL	137	TKW	6B	4.411	5.3	48.39	IWB19912	22.4487	37.1657	59.6143	IWB46956	36.92	IWB61539	60.02	IWB46956	36.92	36.2	IWB61539	60.02	NA	48.45
Avni et al., 2018. Genes, 9(12), 636.	QTL	Svevo x Zavitan (T. dicoccoides)	RIL	137	TKW	6B	4.063	6.1	54.06	IWB72854	19.5046	44.3077	63.8123	IWB69190	43.86	IWB58613	64.8	IWB69190	43.86	45.2	IWB58613	64.8	NA	57
Desiderio et al., 2019. Front. Plant Sci. 10, 448.	QTL	Iran_249 x Zardak	RIL	118	A	2A	5.29	13.52	177.6	IWB10848	10.2171	172.5	182.7	IWB55230	172	IWB10848	177.6	IWB55230	172	196.5	IWB10848	177.6	208.7	208.7	Desiderio et al., 2019
Desiderio et al., 2019. Front. Plant Sci. 10, 448.	QTL	Iran_249 x Zardak	RIL	118	A	2B	11.78	34.44	47.3	IWB14239	4.01091	45.3	49.3	IWB8102	46.8	IWB58274	47.3	IWB8102	46.8	87.4	IWB58274	47.3	87.7	88.4
Desiderio et al., 2019. Front. Plant Sci. 10, 448.	QTL	Iran_249 x Zardak	RIL	118	A	2B	5.4	11.1	57.5	IWB79366	12.4446	51.3	63.7	IWB58274	47.3	barc18	61.9	IWB58274	47.3	87.7	barc18	61.9	93.7
Desiderio et al., 2019. Front. Plant Sci. 10, 448.	QTL	Iran_249 x Zardak	RIL	118	A	5B	8.3	18.1	85.2	IWB68077	7.6318	81.4	89	IWB34986	81.6	IWB80455	91.2	IWB34986	81.6	67.4	IWB80455	91.2	#N/A	65.5
Desiderio et al., 2019. Front. Plant Sci. 10, 448.	QTL	Iran_249 x Zardak	RIL	118	A	5B	4.11	10.27	179.5	IWB72503	13.4504	172.8	186.2	IWB74826	177	IWB73814	179.5	IWB74826	177	152.5	IWB73814	179.5	157.6	157.7
Desiderio et al., 2019. Front. Plant Sci. 10, 448.	QTL	Iran_249 x Zardak	RIL	118	A	6B	4.35	15.26	0.5	IWB17476	9.05214	0	4.99	IWB22066	0	IWB27533	1	IWB22066	0	8	IWB27533	1	15.2	15.2
Desiderio et al., 2019. Front. Plant Sci. 10, 448.	QTL	Iran_249 x Zardak	RIL	118	A	6B	7.63	24.15	53.8	IWB49834	5.7199	50.96	56.64	IWB5586	48.7	IWB71602	54.2	IWB5586	48.7	65.9	IWB71602	54.2	74.2	74.3
Desiderio et al., 2019. Front. Plant Sci. 10, 448.	QTL	Iran_249 x Zardak	RIL	118	A	6B	4.2	14.46	54.2	IWB56000	9.55295	49.46	58.94	IWB5586	48.7	IWB73148	59.5	IWB5586	48.7	65.9	IWB73148	59.5	76.5	74.5
Desiderio et al., 2019. Front. Plant Sci. 10, 448.	QTL	Iran_249 x Zardak	RIL	118	A	6B	3.94	11.58	8.6	IWB71762	11.9288	2.69	14.51	IWB51312	14.9	IWB14152	3	IWB51312	14.9	85.4	IWB14152	3	100.2	89.1
Desiderio et al., 2019. Front. Plant Sci. 10, 448.	QTL	Iran_249 x Zardak	RIL	118	A	6B	3.52	11.95	35.1	IWB72373	11.5595	29.37	40.83	IWB9127	26.3	IWB48362	41.5	IWB9127	26.3	110.1	IWB48362	41.5	134	122.1
Desiderio et al., 2019. Front. Plant Sci. 10, 448.	QTL	Iran_249 x Zardak	RIL	118	FC	1B	7.09	14.07	2.7	IWB72109	9.81774	0	7.6	IWB57219	0	IWB44340	8.4	IWB57219	0	5.5	IWB44340	8.4	8.3	14.5
Desiderio et al., 2019. Front. Plant Sci. 10, 448.	QTL	Iran_249 x Zardak	RIL	118	FC	1B	17.34	30.27	144.9	IWB78762	4.56345	142.6	147.2	IWB9327	142.7	IWB31909	145.3	IWB9327	142.7	#N/A	IWB31909	145.3	74.7
Desiderio et al., 2019. Front. Plant Sci. 10, 448.	QTL	Iran_249 x Zardak	RIL	118	FC	2B	6.48	12.7	61.9	barc18	10.8768	56.5	67.3	IWB59746	56.8	IWB39200	71.3	IWB59746	56.8	90.8	IWB39200	71.3	100.7	93.7
Desiderio et al., 2019. Front. Plant Sci. 10, 448.	QTL	Iran_249 x Zardak	RIL	118	FC	2B	3.15	4.13	76.2	IWB53952	33.4469	59.5	92.9	IWB79366	57.5	IWB69139	86.6	IWB79366	57.5	#N/A	IWB69139	86.6	114.6	105.7
Desiderio et al., 2019. Front. Plant Sci. 10, 448.	QTL	Iran_249 x Zardak	RIL	118	FC	6B	5.49	19.29	0	IWB1197	7.16099	0	3.55	IWB22066	0	IWB54722	1	IWB22066	0	8	IWB54722	1	15.2	4.8
Desiderio et al., 2019. Front. Plant Sci. 10, 448.	QTL	Iran_249 x Zardak	RIL	118	FC	6B	4.27	12.91	0	IWB1197	10.6999	0	5.3	IWB22066	0	IWB54722	1	IWB22066	0	8	IWB54722	1	15.2	4.8
Desiderio et al., 2019. Front. Plant Sci. 10, 448.	QTL	Iran_249 x Zardak	RIL	118	FC	6B	3.37	10	2	IWB73406	13.8136	0	8.85	IWB49000	0	IWB71760	8.6	IWB49000	0	101.4	IWB71760	8.6	89.1	104
Desiderio et al., 2019. Front. Plant Sci. 10, 448.	QTL	Iran_249 x Zardak	RIL	118	FC	6B	2.37	8.83	34.7	IWB26890	15.6439	26.94	42.46	IWB9127	26.3	IWB78915	42.3	IWB9127	26.3	110.1	IWB78915	42.3	#N/A	121.6
Desiderio et al., 2019. Front. Plant Sci. 10, 448.	QTL	Iran_249 x Zardak	RIL	118	FC	7A	12.23	19.31	20.1	IWB35597	7.15358	16.52	23.68	IWB53096	20.1	IWB39743	20.5	IWB53096	20.1	168.4	IWB39743	20.5	168.4	168.6
Desiderio et al., 2019. Front. Plant Sci. 10, 448.	QTL	Iran_249 x Zardak	RIL	118	FC	7B	4.36	13.52	60.3	IWB79565	10.2171	55.2	65.4	IWB38052	55.9	IWB9384	65.3	IWB38052	55.9	127.4	IWB9384	65.3	145.3
Desiderio et al., 2019. Front. Plant Sci. 10, 448.	QTL	Iran_249 x Zardak	RIL	118	FC	7B	9.34	20.15	77.5	IWB52598	6.85536	74.1	80.9	IWB54048	74.3	IWB73124	80.7	IWB54048	74.3	158.7	IWB73124	80.7	175.3	169.8
Desiderio et al., 2019. Front. Plant Sci. 10, 448.	QTL	Iran_249 x Zardak	RIL	118	L	2B	3.6	7.14	57.5	IWB79366	19.3467	47.8	67.2	IWB58274	47.3	IWB39200	71.3	IWB58274	47.3	87.7	IWB39200	71.3	100.7
Desiderio et al., 2019. Front. Plant Sci. 10, 448.	QTL	Iran_249 x Zardak	RIL	118	L	2B	6.86	8.47	78.5	IWB40624	16.3088	70.3	86.7	IWB39200	71.3	IWB69139	86.6	IWB39200	71.3	100.7	IWB69139	86.6	114.6	109.2
Desiderio et al., 2019. Front. Plant Sci. 10, 448.	QTL	Iran_249 x Zardak	RIL	118	L	2B	13.45	9.4	78.5	IWB40624	14.6953	71.2	85.8	IWB39200	71.3	IWB29112	85.6	IWB39200	71.3	100.7	IWB29112	85.6	112.3	109.2
Desiderio et al., 2019. Front. Plant Sci. 10, 448.	QTL	Iran_249 x Zardak	RIL	118	L	4A	7.85	9.9	23.2	IWB26090	13.9531	16.2	30.2	IWB26429	31.7	IWB41761	16.1	IWB26429	31.7	118.5	IWB41761	16.1	139.6	130.2
Desiderio et al., 2019. Front. Plant Sci. 10, 448.	QTL	Iran_249 x Zardak	RIL	118	L	4A	12.64	8.68	23.2	IWB26090	15.9142	15.2	31.2	IWB26429	31.7	IWB41761	16.1	IWB26429	31.7	118.5	IWB41761	16.1	139.6	130.2
Desiderio et al., 2019. Front. Plant Sci. 10, 448.	QTL	Iran_249 x Zardak	RIL	118	L	4A	9.91	13.05	154.5	IWB34478	10.5851	149.2	159.8	IWB20460	160.1	IWB34478	154.5	IWB20460	160.1	144.8	IWB34478	154.5	162.8	162.8
Desiderio et al., 2019. Front. Plant Sci. 10, 448.	QTL	Iran_249 x Zardak	RIL	118	L	4A	30.03	30.33	154.5	IWB34478	4.55442	152.2	156.8	IWB34478	154.5	IWB57180	156.4	IWB34478	154.5	162.8	IWB57180	156.4	163.1	162.8
Desiderio et al., 2019. Front. Plant Sci. 10, 448.	QTL	Iran_249 x Zardak	RIL	118	L	4B	7	8.69	110.7	IWB10172	15.8959	102.8	118.6	IWB57254	119	IWB7957	109.3	IWB57254	119	110.227	IWB7957	109.3	117.6
Desiderio et al., 2019. Front. Plant Sci. 10, 448.	QTL	Iran_249 x Zardak	RIL	118	L	4B	15.47	11.28	110.7	IWB10172	12.2461	104.6	116.8	IWB72259	115.8	IWB7957	109.3	IWB72259	115.8	115.2	IWB7957	109.3	117.6
Desiderio et al., 2019. Front. Plant Sci. 10, 448.	QTL	Iran_249 x Zardak	RIL	118	L	5B	5.8	12.1	205.8	IWB59686	11.4162	200.1	211.5	IWB71624	199.2	IWB74035	210.3	IWB71624	199.2	165.2	IWB74035	210.3	175.694	167.6
Desiderio et al., 2019. Front. Plant Sci. 10, 448.	QTL	Iran_249 x Zardak	RIL	118	L	6B	5.89	18.01	0	IWB1197	7.66994	0	3.8	IWB22066	0	IWB54722	1	IWB22066	0	8	IWB54722	1	15.2	4.8
Desiderio et al., 2019. Front. Plant Sci. 10, 448.	QTL	Iran_249 x Zardak	RIL	118	L	6B	8.47	27.42	0.5	IWB17476	5.03777	0	3	IWB22066	0	IWB54722	1	IWB22066	0	8	IWB54722	1	15.2	15.2
Desiderio et al., 2019. Front. Plant Sci. 10, 448.	QTL	Iran_249 x Zardak	RIL	118	L	6B	5.68	14.77	1	IWB54722	9.35244	0	5.64	IWB22066	0	IWB54722	1	IWB22066	0	8	IWB54722	1	15.2	15.2
Desiderio et al., 2019. Front. Plant Sci. 10, 448.	QTL	Iran_249 x Zardak	RIL	118	L	6B	6.83	18.18	2	IWB73406	7.59822	0	5.77	IWB49000	0	IWB3431	6	IWB49000	0	101.4	IWB3431	6	93.4	104
Desiderio et al., 2019. Front. Plant Sci. 10, 448.	QTL	Iran_249 x Zardak	RIL	118	L	6B	3.68	10.82	8.2	IWB29642	12.7667	1.87	14.53	IWB73404	2	IWB51312	14.9	IWB73404	2	104	IWB51312	14.9	85.4	89.7
Desiderio et al., 2019. Front. Plant Sci. 10, 448.	QTL	Iran_249 x Zardak	RIL	118	L	7B	13.46	19.08	63.8	IWB60292	7.23981	60.2	67.4	IWB79565	60.3	IWB35490	67.3	IWB79565	60.3	#N/A	IWB35490	67.3	150.8	120.4
Desiderio et al., 2019. Front. Plant Sci. 10, 448.	QTL	Iran_249 x Zardak	RIL	118	L	7B	20.28	16.41	63.8	IWB60292	8.41777	59.6	68	IWB75324	59.5	IWB35490	67.3	IWB75324	59.5	137.4	IWB35490	67.3	150.8	120.4
Desiderio et al., 2019. Front. Plant Sci. 10, 448.	QTL	Iran_249 x Zardak	RIL	118	P	2B	6.33	12.93	57.5	IWB79366	10.6833	52.2	62.8	IWB32166	55.7	barc18	61.9	IWB32166	55.7	91.5	barc18	61.9	93.7
Desiderio et al., 2019. Front. Plant Sci. 10, 448.	QTL	Iran_249 x Zardak	RIL	118	P	2B	4.62	9.49	61.9	barc18	14.5559	54.6	69.2	IWB32166	55.7	IWB39200	71.3	IWB32166	55.7	91.5	IWB39200	71.3	100.7	93.7
Desiderio et al., 2019. Front. Plant Sci. 10, 448.	QTL	Iran_249 x Zardak	RIL	118	P	2B	12.92	32.3	174.2	IWB54548	4.27664	172.1	176.3	IWB4319	171.6	IWB11333	174.2	IWB4319	171.6	175.6	IWB11333	174.2	183.6	183.6
Desiderio et al., 2019. Front. Plant Sci. 10, 448.	QTL	Iran_249 x Zardak	RIL	118	P	3A	3.45	7.1	134.2	IWB26667	19.4557	124.5	143.9	gwm369	129.2	IWB76748	139.8	gwm369	129.2	26.9	IWB76748	139.8	#N/A	20.9
Desiderio et al., 2019. Front. Plant Sci. 10, 448.	QTL	Iran_249 x Zardak	RIL	118	P	6B	6.24	21.51	0	IWB1197	6.42192	0	3.18	IWB22066	0	IWB54722	1	IWB22066	0	8	IWB54722	1	15.2	4.8
Desiderio et al., 2019. Front. Plant Sci. 10, 448.	QTL	Iran_249 x Zardak	RIL	118	P	6B	5.41	14.68	1	IWB54722	9.40978	0	5.67	IWB22066	0	IWB54722	1	IWB22066	0	8	IWB54722	1	15.2	15.2
Desiderio et al., 2019. Front. Plant Sci. 10, 448.	QTL	Iran_249 x Zardak	RIL	118	P	6B	4.94	17.54	1	IWB54722	7.87546	0	4.9	IWB22066	0	IWB54722	1	IWB22066	0	8	IWB54722	1	15.2	15.2
Desiderio et al., 2019. Front. Plant Sci. 10, 448.	QTL	Iran_249 x Zardak	RIL	118	P	6B	5.84	16	2	IWB73406	8.63347	0	6.28	IWB71888	6.4	IWB49000	0	IWB71888	6.4	92.9	IWB49000	0	101.4	104
Desiderio et al., 2019. Front. Plant Sci. 10, 448.	QTL	Iran_249 x Zardak	RIL	118	P	7A	6.86	15.13	108.7	IWB23424	9.12991	113.26	113.26	IWB70493	112.7	IWB70493	112.7	IWB70493	112.7	75.2	IWB70493	112.7	75.2	82.6
Desiderio et al., 2019. Front. Plant Sci. 10, 448.	QTL	Iran_249 x Zardak	RIL	118	P	7B	5.78	11.92	55.9	IWB38020	11.5886	50.1	61.7	IWB34065	60.7	IWB68100	50.5	IWB34065	60.7	127.4	IWB68100	50.5	132.8	127.4
Desiderio et al., 2019. Front. Plant Sci. 10, 448.	QTL	Iran_249 x Zardak	RIL	118	TKW	1B	7.63	22.46	66.5	barc181	6.15029	63.4	69.6	gwm413	69.5	IWB7443	62.5	gwm413	69.5	29.9	IWB7443	62.5	56.7	53.4
Desiderio et al., 2019. Front. Plant Sci. 10, 448.	QTL	Iran_249 x Zardak	RIL	118	TKW	2B	3.9	10	46.8	IWB64964	13.8136	39.9	53.7	IWB32006	37.5	IWB32166	55.7	IWB32006	37.5	72.2	IWB32166	55.7	91.5	87.4
Desiderio et al., 2019. Front. Plant Sci. 10, 448.	QTL	Iran_249 x Zardak	RIL	118	TKW	3B	5.82	17.6	130.1	IWB72294	7.84861	126.2	134	IWB9399	126.8	IWB11019	136.8	IWB9399	126.8	165.5	IWB71782	136.8	196.3	188.2
Desiderio et al., 2019. Front. Plant Sci. 10, 448.	QTL	Iran_249 x Zardak	RIL	118	TKW	5B	5.41	15.21	75.2	gwm499	9.08189	70.7	79.7	gwm67	71.5	IWB63206	80.3	gwm67	71.5	#N/A	IWB63206	80.3	68.2	74.8898
Desiderio et al., 2019. Front. Plant Sci. 10, 448.	QTL	Iran_249 x Zardak	RIL	118	TKW	5B	4.19	12.27	75.2	gwm499	11.258	69.6	80.8	IWB66813	81.2	IWB40784	67.7	IWB66813	81.2	67.4	IWB40784	67.7	82	74.8898
Desiderio et al., 2019. Front. Plant Sci. 10, 448.	QTL	Iran_249 x Zardak	RIL	118	TKW	5B	8	22.36	85.2	IWB68077	6.1778	82.1	88.3	IWB27601	86.5	IWB34986	81.6	IWB27601	86.5	63.4	IWB34986	81.6	67.4	65.5
Desiderio et al., 2019. Front. Plant Sci. 10, 448.	QTL	Iran_249 x Zardak	RIL	118	W	1B	9.64	27.66	4.5	IWB37530	4.99406	2	7	IWB66014	6.4	IWB17897	2.7	IWB66014	6.4	8.5	IWB17897	2.7	15.7	6.1
Desiderio et al., 2019. Front. Plant Sci. 10, 448.	QTL	Iran_249 x Zardak	RIL	118	W	3A	3.1	9.14	175.1	IWB72436	15.1133	167.5	182.7	IWB24367	184.3	IWB46342	167.1	IWB24367	184.3	50.5	IWB46342	167.1	54.5	64.2
Desiderio et al., 2019. Front. Plant Sci. 10, 448.	QTL	Iran_249 x Zardak	RIL	118	W	5A	5.75	15.22	53.6	IWB72992	9.07593	49.1	58.1	IWB32879	54.1	IWB72497	52.1	IWB32879	54.1	137.2	IWB72497	52.1	140.1	138.6
Desiderio et al., 2019. Front. Plant Sci. 10, 448.	QTL	Iran_249 x Zardak	RIL	118	W	5B	5.9	18.45	75.2	gwm499	7.48702	71.5	78.9	gwm67	71.5	IWB20326	77.6	gwm67	71.5	NA	IWB20326	77.6	74.8	74.8898
Desiderio et al., 2019. Front. Plant Sci. 10, 448.	QTL	Iran_249 x Zardak	RIL	118	W	6A	5.6	19.63	97.4	IWB44276	7.03696	93.9	100.9	IWB9445	94.1	IWB44862	97.4	IWB9445	94.1	83.7	IWB44862	97.4	88.2	88
Desiderio et al., 2019. Front. Plant Sci. 10, 448.	QTL	Iran_249 x Zardak	RIL	118	WL	1B	8.17	13.24	2.7	IWB72109	10.4332	0	7.9	IWB57219	0	IWB44340	8.4	IWB57219	0	5.5	IWB44340	8.4	8.3	14.5
Desiderio et al., 2019. Front. Plant Sci. 10, 448.	QTL	Iran_249 x Zardak	RIL	118	WL	1B	8.84	12.24	4.5	IWB37530	11.2856	0	10.1	IWB57219	0	IWB43000	9.7	IWB57219	0	5.5	IWB43000	9.7	9.8	6.1
Desiderio et al., 2019. Front. Plant Sci. 10, 448.	QTL	Iran_249 x Zardak	RIL	118	WL	1B	9.1	17.7	4.5	IWB37530	7.80427	0.6	8.4	IWB44340	8.4	IWB70627	0.5	IWB44340	8.4	8.3	IWB70627	0.5	15.7	6.1
Desiderio et al., 2019. Front. Plant Sci. 10, 448.	QTL	Iran_249 x Zardak	RIL	118	WL	2B	7.84	12.7	61.9	barc18	10.8768	56.5	67.3	IWB59746	56.8	IWB39200	71.3	IWB59746	56.8	90.8	IWB39200	71.3	100.7	93.7
Desiderio et al., 2019. Front. Plant Sci. 10, 448.	QTL	Iran_249 x Zardak	RIL	118	WL	2B	7.9	10.73	71.3	IWB29666	12.8738	64.9	77.7	barc18	61.9	IWB36462	78.5	barc18	61.9	93.7	IWB36462	78.5	109.2	100.7
Desiderio et al., 2019. Front. Plant Sci. 10, 448.	QTL	Iran_249 x Zardak	RIL	118	WL	2B	4.75	8.45	85.6	IWB15495	16.3474	77.4	93.8	IWB36462	78.5	IWB69139	86.6	IWB36462	78.5	109.2	IWB69139	86.6	114.6	112.5
Desiderio et al., 2019. Front. Plant Sci. 10, 448.	QTL	Iran_249 x Zardak	RIL	118	WL	4A	6.81	9.04	23.2	IWB26090	15.2805	15.6	30.8	IWB26429	31.7	IWB61356	16.1	IWB26429	31.7	118.5	IWB61356	16.1	143	130.2
Desiderio et al., 2019. Front. Plant Sci. 10, 448.	QTL	Iran_249 x Zardak	RIL	118	WL	6A	6.4	10	97	IWB8212	13.8136	90.1	103.9	IWB10995	90.6	IWB14365	106.8	IWB10995	90.6	72.4	IWB14365	106.8	93.4	87.4
Desiderio et al., 2019. Front. Plant Sci. 10, 448.	QTL	Iran_249 x Zardak	RIL	118	WL	6B	3.37	10.76	0	IWB1197	12.8379	0	6.36	IWB22066	0	IWB54722	1	IWB22066	0	8	IWB54722	1	15.2	4.8
Desiderio et al., 2019. Front. Plant Sci. 10, 448.	QTL	Iran_249 x Zardak	RIL	118	WL	6B	5.7	19.94	2	IWB73406	6.92756	0	5.43	IWB72972	5.5	IWB49000	0	IWB72972	5.5	89.6	IWB49000	0	101.4	104
Desiderio et al., 2019. Front. Plant Sci. 10, 448.	QTL	Iran_249 x Zardak	RIL	118	WL	6B	5.65	19.79	14.9	IWB50097	6.98007	11.44	18.36	IWB51312	14.9	IWB62745	11.8	IWB51312	14.9	85.4	IWB62745	11.8	87.6	85.4
Desiderio et al., 2019. Front. Plant Sci. 10, 448.	QTL	Iran_249 x Zardak	RIL	118	WL	7B	21.91	40.15	55.9	IWB38020	3.44049	54.2	57.6	IWB6363	54.4	IWB55600	57.8	IWB6363	54.4	127	IWB55600	57.8	135.6	127.4
Desiderio et al., 2019. Front. Plant Sci. 10, 448.	QTL	Iran_249 x Zardak	RIL	118	WL	7B	11.25	22.88	55.9	IWB38020	6.03739	52.9	58.9	IWB34276	53.1	IWB72124	59.5	IWB34276	53.1	130.3	IWB72124	59.5	132.9	127.4
Desiderio et al., 2019. Front. Plant Sci. 10, 448.	QTL	Iran_249 x Zardak	RIL	118	WL	7B	6.37	9.95	55.9	IWB38020	13.883	49	62.8	IWB65673	62.9	IWB68100	50.5	IWB65673	62.9	122.1	IWB68100	50.5	132.8	127.4
Mangini et al., 2021. Plants, 10(2), 312.	QTL	Liberdur x Anco Marzio	RIL	133	TKW	1A	4.1	5.1	20	IWB21573	24.0307	7.98467	32.0153	IWB6172	14.44	IWB21573	20.55	IWB6172	14.44	8.6	IWB21573	20.55	16.5	16.5	Mangini et al., 2021
Mangini et al., 2021. Plants, 10(2), 312.	QTL	Liberdur x Anco Marzio	RIL	133	TKW	2A	5.9	7.4	36	IWB70098	16.5617	27.7192	44.2808	IWB70473	34.4	IWB70375	36.38	IWB70473	34.4	47.2	IWB70375	36.38	47.7	46.6
Mangini et al., 2021. Plants, 10(2), 312.	QTL	Liberdur x Anco Marzio	RIL	133	TKW	2A	23	40.3	89	IWB26699	3.0411	87.4794	90.5206	IWB62891	87.52	IWB26699	89.59	IWB62891	87.52	112.4	IWB26699	89.59	113	113
Mangini et al., 2021. Plants, 10(2), 312.	QTL	Liberdur x Anco Marzio	RIL	133	TKW	3A	3	3.6	24	IWB54315	34.0434	6.97828	41.0217	IWB58561	21.61	IWB54315	24.43	IWB58561	21.61	30.4	IWB54315	24.43	33.66	33.7
Mangini et al., 2021. Plants, 10(2), 312.	QTL	Liberdur x Anco Marzio	RIL	133	TKW	6B	7.1	9.1	87.13	IWB70007	13.4677	80.3961	93.8639	IWB26462	86.72	IWB26622	87.91	IWB26462	86.72	91.5	IWB26622	87.91	91.8	91.5
Mangini et al., 2021. Plants, 10(2), 312.	QTL	Liberdur x Anco Marzio	RIL	133	L	2A	31.6	51.2	89	IWB11502	2.39368	87.8032	90.1968	IWB62891	87.52	IWB26699	89.59	IWB62891	87.52	112.4	IWB26699	89.59	113	113
Mangini et al., 2021. Plants, 10(2), 312.	QTL	Liberdur x Anco Marzio	RIL	133	L	5A	2.8	2.8	36	IWB72119	43.7701	14.1149	57.8851	IWB72119	35.23	IWB71078	36.82	IWB72119	35.23	27.2	IWB71078	36.82	26.5	27.2
Mangini et al., 2021. Plants, 10(2), 312.	QTL	Liberdur x Anco Marzio	RIL	133	L	6B	3.9	3.7	99	IWB70152	33.1233	82.4383	115.562	IWA670	96.62	IWB14228	101.98	IWA670	96.62	100.2	IWB14228	101.98	102.7	100.9
Mangini et al., 2021. Plants, 10(2), 312.	QTL	Liberdur x Anco Marzio	RIL	133	W	1B	8.8	17	48	IWB51878	7.2092	44.3954	51.6046	IWB72174	47.09	IWB51878	48.38	IWB72174	47.09	42.2	IWB51878	48.38	43	43
Mangini et al., 2021. Plants, 10(2), 312.	QTL	Liberdur x Anco Marzio	RIL	133	W	2A	4.6	8.4	36	IWB70098	14.59	28.705	43.295	IWB70473	34.4	IWB70375	36.38	IWB70473	34.4	47.2	IWB70375	36.38	47.7	46.6
Mangini et al., 2021. Plants, 10(2), 312.	QTL	Liberdur x Anco Marzio	RIL	133	W	2A	6.6	12.1	93	IWB65481	10.1286	87.9357	98.0643	IWB65481	92.76	IWB25623	93.53	IWB65481	92.76	116.5	IWB25623	93.53	117	116.5
Mangini et al., 2021. Plants, 10(2), 312.	QTL	Liberdur x Anco Marzio	RIL	133	W	7B	2.7	4.7	108	IWB70613	26.0758	94.9621	121.038	IWB70613	107.94	IWB69446	108.32	IWB70613	107.94	114.2	IWB69446	108.32	113.7	114.2
Mangini et al., 2021. Plants, 10(2), 312.	QTL	Liberdur x Anco Marzio	RIL	133	A	2A	6.3	6.6	36	IWB70098	18.5692	26.7154	45.2846	IWB70473	34.4	IWB70375_2A_47	36.38	IWB70473	34.4	47.2	IWB70375_2A_47	36.38	47.7	46.6
Mangini et al., 2021. Plants, 10(2), 312.	QTL	Liberdur x Anco Marzio	RIL	133	A	2A	28.1	44.9	89.59	IWB9845	2.72954	88.2252	90.9548	IWB62891	87.52	IWB26699	89.59	IWB62891	87.52	112.4	IWB26699	89.59	113	113
Mangini et al., 2021. Plants, 10(2), 312.	QTL	Liberdur x Anco Marzio	RIL	133	A	7B	2.6	2.8	93	IWB71827	43.7701	71.1149	114.885	IWB11767	89.94	IWB68453	99.09	IWB11767	89.94	104.5	IWB68453	99.09	108.6	104.4
Mangini et al., 2021. Plants, 10(2), 312.	QTL	Liberdur x Anco Marzio	RIL	133	W, A	4B	3.9	8	70		15.3195	62.3402	77.6598	IWB38381	64.7	IWB17082	66	IWB38381	64.7	70.9	IWB17082	66	78.3
Mangini et al., 2021. Plants, 10(2), 312.	QTL	Liberdur x Anco Marzio	RIL	133	PH	2B_2		11.9						IWB42187		IWB51104
Mangini et al., 2021. Plants, 10(2), 312.	QTL	Liberdur x Anco Marzio	RIL	133	PH	3A_1		10.9						IWB71668		IWB677
Mangini et al., 2021. Plants, 10(2), 312.	QTL	Liberdur x Anco Marzio	RIL	133	PH	6B		12.5						IWB42532		IWB7935
Mangini et al., 2021. Plants, 10(2), 312.	QTL	Liberdur x Anco Marzio	RIL	133	PH	7A		8.8						IWB43996		IWB4178
This study	QTL	MG (T. dicoccum) x Latino	RIL	110	HD	2A	17.3	42.758	34.9	Xwmc177	3.46559	33.1672	36.6328	Xwmc177	34.9	IWB38844	35.6	wmc177	34.9	42.6	IWB38844	35.6	43.5	42.6	Valladares et al., 2023
This study	QTL	MG (T. dicoccum) x Latino	RIL	110	FC	2A	4.043	10.05	43.4	IWB9878	14.7445	36.0278	50.7722	IWB38844	35.6	IWB72865	48.3	IWB38844	35.6	43.5	IWB72865	48.3	54.6	50.5
This study	QTL	MG (T. dicoccum) x Latino	RIL	110	WL	2A	3.506	8.522	43.4	IWB9878	17.3882	34.7059	52.0941	Xwmc177	34.9	IWB72779	53.9	wmc177	34.9	42.6	IWB72779	53.9	66.3	50.5
This study	QTL	MG (T. dicoccum) x Latino	RIL	110	HD	2B	8.995	27.79	46.4	IWA5853	5.3322	43.7339	49.0661	IWA1929	43.8	IWA1359	49.7	IWA1929	43.8	36.9	IWA1359	49.7	42.8	39.5
This study	QTL	MG (T. dicoccum) x Latino	RIL	110	P	2B	3.07	9.7	43.2	IWB32248	15.2765	35.5618	50.8382	IWB21897	34.3	IWB24607	50.3	IWB21897	34.3	30	IWB24607	50.3	37.1	35.9
This study	QTL	MG (T. dicoccum) x Latino	RIL	110	W	2B	3.067	10.81	31.2	IWB58588	13.7078	24.3461	38.0539	IWB65752	24.5	IWB2316	39	IWB65752	24.5	16.1	IWB2316	39	34	26.2
This study	QTL	MG (T. dicoccum) x Latino	RIL	110	FC	2B	3.532	7.638	43.4	IWB32248	19.4006	33.4997	52.9003	IWB36282	33.1	IWB51370	52.2	IWB36282	33.1	29	IWB51370	52.2	46.6	35.9
This study	QTL	MG (T. dicoccum) x Latino	RIL	110	L	2B	5.537	15.37	121.1	Xgwm120	9.64098	116.28	125.92	IWB32406	117	IWA1389	126.1	IWB32406	117	119.4	IWA1389	126.1	131.6	124.9
This study	QTL	MG (T. dicoccum) x Latino	RIL	110	WL	2B	4.247	10.81	122.4	IWA2130	13.7078	115.546	129.254	IWA1488	114.9	IWA2318	127.4	IWA1488	114.9	118.7	IWA2318	127.4	133	128
This study	QTL	MG (T. dicoccum) x Latino	RIL	110	FC	2B	4.491	9.975	114.9	IWA1488	14.8553	107.472	122.328	IWB29112	106.7	IWA2130	122.4	IWB29112	106.7	112.3	IWA2130	122.4	128	118.7
This study	QTL	MG (T. dicoccum) x Latino	RIL	110	W	3A	3.476	12.37	77.4	IWB27826	11.9791	71.4104	83.3896	IWA2095	71.2	IWA5316	83.2	IWA2095	71.2	65.9	IWA5316	83.2	77.8	69.6
This study	QTL	MG (T. dicoccum) x Latino	RIL	110	WL	3A	4.312	10.99	77.4	IWB27826	13.4833	70.6583	84.1417	IWA2095	71.2	IWB56927	84.4	IWA2095	71.2	65.9	IWB56927	84.4	80.5	69.6
This study	QTL	MG (T. dicoccum) x Latino	RIL	110	FC	3A	5.385	12.194	77.4	IWB27826	12.152	71.324	83.476	IWA2095	71.2	IWA5316	83.2	IWA2095	71.2	65.9	IWA5316	83.2	77.8	69.6
This study	QTL	MG (T. dicoccum) x Latino	RIL	110	A	3B	3.46	10.26	114.3	IWA3669	14.4427	107.079	121.521	IWA3598	105.6	Xbarc69	123.1	IWA3598	105.6	126.8	barc69	123.1	129.471	133.4
This study	QTL	MG (T. dicoccum) x Latino	RIL	110	TKW	3B	3.996	12.76	114.3	IWA3669	11.613	108.494	120.106	IWB11298	109	IWB24723	119.7	IWB11298	109	129.6	IWB24723	119.7	138.9	133.4
This study	QTL	MG (T. dicoccum) x Latino	RIL	110	PH	4B	22.1	71.09	25.6	IWB7508	2.08443	24.5578	26.6422	IWB12150	22.3	IWB65937	25.6	IWB12150	22.3	30.8	IWB65937	25.6	34	32.7
This study	QTL	MG (T. dicoccum) x Latino	RIL	110	W	4B	4.02	13.06	21	IWB73302	11.3462	15.3269	26.6731	IWA2125	15.3	IWB65937	25.6	IWA2125	15.3	15.5	IWB71276	25.6	34	28
This study	QTL	MG (T. dicoccum) x Latino	RIL	110	TKW	4B	3.294	10.36	21	IWB73302	14.3033	13.8484	28.1516	IWB70173	14.7	IWB61488	29	IWB70173	14.7	14.4	IWB61488	29	35	28
This study	QTL	MG (T. dicoccum) x Latino	RIL	110	L	4B	4.858	13.288	78.8	IWB35047	11.1516	73.2242	84.3758	Xgwm251	73.3	IWA8591	84	gwm251	73.3	74.2	IWA8591	84	84.9	80.4
This study	QTL	MG (T. dicoccum) x Latino	RIL	110	A	4B	3.895	11.6	79	IWB44538	12.7743	75.1129	87.8871	IWA1382	75.3	IWB73629	88.6	IWA1382	75.3	77	IWB73629	88.6	90.3	80.6
This study	QTL	MG (T. dicoccum) x Latino	RIL	110	P	4B	5.042	16.56	79.5	IWB44538	8.94818	75.0259	83.9741	IWA1382	75.3	IWA8591	84	IWA1382	75.3	77	IWA8591	84	84.9	80.6
This study	QTL	MG (T. dicoccum) x Latino	RIL	110	TKW	4B	3.075	9.556	82.1	IWA908	15.5067	74.3467	89.8533	IWA1382	75.3	IWB24190	90.6	IWA1382	75.3	77	IWB24190	90.6	91.7	82.3
This study	QTL	MG (T. dicoccum) x Latino	RIL	110	A	6B	6.568	20.684	66.5	IWA5346	7.16408	62.918	70.082	Xbarc198	62.8	IWB28348	69.8	barc198	62.8	73.4	IWB28348	69.8	80.9	76.5
This study	QTL	MG (T. dicoccum) x Latino	RIL	110	W	6B	3.7667	14.5889	66.5	IWA5346	10.1572	61.4214	71.5786	Xbarc198	62.8	IWA1857	71.1	barc198	62.8	73.4	IWA1857	71.1	81	76.5
This study	QTL	MG (T. dicoccum) x Latino	RIL	110	TKW	6B	4.264	13.595	67.1	IWA1499	10.8997	61.6501	72.5499	Xbarc198	62.8	IWA1857	71.1	barc198	62.8	73.4	IWA1857	71.1	81	76.6
This study	QTL	MG (T. dicoccum) x Latino	RIL	110	L	7A	6.677	21.95	77.4	IWB12533	6.75088	74.0246	80.7754	IWB52885	74.3	IWB23989	80.6	IWB52885	74.3	90.7	IWB23989	80.6	100.2	96.2
This study	QTL	MG (T. dicoccum) x Latino	RIL	110	W	7A	4.974	16.5	77.4	IWB12533	8.98072	72.9096	81.8904	IWB26977	73.1	IWA305	81.8	IWB26977	73.1	90.9	IWA305	81.8	102.4	96.2
This study	QTL	MG (T. dicoccum) x Latino	RIL	110	WL	7A	7.36	20.32	79.3	IWB34298	7.29241	75.6538	82.9462	IWB65337	75.9	IWB46718	83.1	IWB65337	75.9	92.9	IWB46718	83.1	107.9	99.5
This study	QTL	MG (T. dicoccum) x Latino	RIL	110	P	7A	5.712	18.68	78.1	IWB7752	7.93265	74.1337	82.0663	IWB52885	74.3	IWA305	81.8	IWB52885	74.3	90.7	IWA305	81.8	102.4	98.3
This study	QTL	MG (T. dicoccum) x Latino	RIL	110	FC	7A	5.674	12.853	79.3	IWB34298	11.529	73.5355	85.0645	IWB26977	73.1	IWB35738	85	IWB26977	73.1	90.9	IWB35738	85	108.3	99.5

## Sheet: GWAS
Appendix A. QTLome from GWAS studies for kernel-related traits (Maccaferri et al., 2019 contains all QTL/MTAs included in the QTLome and previosuly anchored on the durum wheat reference genome)
Reference	Collection composition	LD	Trait acronym	Chr	Original Peak Marker, ID	Left flanking (CI) marker, ID	Right flanking (CI) marker, ID	Left CI (cM) on consensus map (Maccaferri et al., 2015)	Peak marker (cM) on consensus map (Maccaferri et al., 2015)	Right CI cM on consensus map (Maccaferri et al., 2015)	Main Paper Reference
Giraldo et al., 2016. PLoS One 11(11).	Durum Wheat Landraces, subsp. durum, turgidum and dicoccum	2.5 cM	TKW	7A	wPt-4835	IWB73940	IWB69914	\	\	\	Maccaferri et al., 2019
Giraldo et al., 2016. PLoS One 11(11).	Durum Wheat Landraces, subsp. durum, turgidum and dicoccum	2.5 cM	TKW	7B	wPt-0884	IWB65909	IWB59287	201.5	204	206.5
Giraldo et al., 2016. PLoS One 11(11).	Durum Wheat Landraces, subsp. durum, turgidum and dicoccum	2.5 cM	PH	1B	tPt-5080	IWB19392	tPt-5080	\	6.2	\
Giraldo et al., 2016. PLoS One 11(11).	Durum Wheat Landraces, subsp. durum, turgidum and dicoccum	2.5 cM	PH	5A	wPt-4419	IWB98	wPt-4419	\	\	\
Giraldo et al., 2016. PLoS One 11(11).	Durum Wheat Landraces, subsp. durum, turgidum and dicoccum	2.5 cM	PH	7A	wPt-1023	IWB45448	wPt-1023	\	\	\
Giraldo et al., 2016. PLoS One 11(11).	Durum Wheat Landraces, subsp. durum, turgidum and dicoccum	2.5 cM	PH	7B	wPt-8981	IWB5825	IWB42690	127.62	130.12	132.62
Kidane et al., 2017. Front Plant Sci. 8, 1586.	Ethiopian durum wheat landraces, modern varieties	2.85 cM	TKW	1A	IWB37094	IWB20306	IWB53186	58.05	60.9	63.75
Kidane et al., 2017. Front Plant Sci. 8, 1586.	Ethiopian durum wheat landraces, modern varieties	2.85 cM	TKW	1A	IWB43491	IWB35927	IWB46066	67.65	70.5	73.35
Kidane et al., 2017. Front Plant Sci. 8, 1586.	Ethiopian durum wheat landraces, modern varieties	2.85 cM	TKW	4B	IWB54627	IWB71248	IWA1035	67.55	70.4	73.25
Kidane et al., 2017. Front Plant Sci. 8, 1586.	Ethiopian durum wheat landraces, modern varieties	2.85 cM	TKW	5A	IWA6412	IWB34821	IWB50656	42.05	44.9	47.75
Kidane et al., 2017. Front Plant Sci. 8, 1586.	Ethiopian durum wheat landraces, modern varieties	2.85 cM	TKW	5B	IWB1005	IWB54368	IWB45033	35.35	38.2	41.05
Kidane et al., 2017. Front Plant Sci. 8, 1586.	Ethiopian durum wheat landraces, modern varieties	2.85 cM	TKW	5B	IWB58629	IWB25964	IWA4414	38.45	41.3	44.15
Kidane et al., 2017. Front Plant Sci. 8, 1586.	Ethiopian durum wheat landraces, modern varieties	2.85 cM	TKW	6A	IWB69648	IWB54517	IWB62229	82.05	84.9	87.75
Mangini et al., 2018. PlosONE 13(1), e0190162.	Modern and old durum cultivars, durum landraces, domesticated and wild type	8 cM	TKW	1A	IWB48626	IWB61401	IWB20306	42.4	50.4	58.4
Mangini et al., 2018. PlosONE 13(1), e0190162.	Modern and old durum cultivars, durum landraces, domesticated and wild type	8 cM	TKW	1B	IWB46333	IWB69550	IWB66204	49.6	57.6	65.6
Mangini et al., 2018. PlosONE 13(1), e0190162.	Modern and old durum cultivars, durum landraces, domesticated and wild type	8 cM	TKW	1B	IWB66475	IWB23021	IWB31957	144	152	160
Mangini et al., 2018. PlosONE 13(1), e0190162.	Modern and old durum cultivars, durum landraces, domesticated and wild type	8 cM	TKW	2A	IWB27389	IWB10873	IWB71282	106.7	114.7	122.7
Mangini et al., 2018. PlosONE 13(1), e0190162.	Modern and old durum cultivars, durum landraces, domesticated and wild type	8 cM	TKW	2A	IWB1937	IWB41366	IWB7471	173.2	181.2	189.2
Mangini et al., 2018. PlosONE 13(1), e0190162.	Modern and old durum cultivars, durum landraces, domesticated and wild type	8 cM	TKW	2B	IWB2285	IWB26450	IWB44316	65.7	73.7	81.7
Mangini et al., 2018. PlosONE 13(1), e0190162.	Modern and old durum cultivars, durum landraces, domesticated and wild type	8 cM	TKW	3B	IWB47344	wPt-7145	IWA1745	140.4	148.4	156.4
Mangini et al., 2018. PlosONE 13(1), e0190162.	Modern and old durum cultivars, durum landraces, domesticated and wild type	8 cM	TKW	3B	IWB55725	IWA939	IWB71781	178.6	186.6	194.6
Mangini et al., 2018. PlosONE 13(1), e0190162.	Modern and old durum cultivars, durum landraces, domesticated and wild type	8 cM	TKW	4A	IWB55207	IWA3361	IWA2864	53.2	61.2	69.2
Mangini et al., 2018. PlosONE 13(1), e0190162.	Modern and old durum cultivars, durum landraces, domesticated and wild type	8 cM	TKW	4A	IWB71701	IWB27531	IWB59099	162.9	170.9	178.9
Mangini et al., 2018. PlosONE 13(1), e0190162.	Modern and old durum cultivars, durum landraces, domesticated and wild type	8 cM	TKW	4B	IWB4448	IWA1861	wPt-5265	101.1	109.1	117.1
Mangini et al., 2018. PlosONE 13(1), e0190162.	Modern and old durum cultivars, durum landraces, domesticated and wild type	8 cM	TKW	5A	IWB43705	IWB30060	IWA5368	6.3	14.3	22.3
Mangini et al., 2018. PlosONE 13(1), e0190162.	Modern and old durum cultivars, durum landraces, domesticated and wild type	8 cM	TKW	5A	IWB11637	IWB68691	wPt-2543	62.8	70.8	78.8
Mangini et al., 2018. PlosONE 13(1), e0190162.	Modern and old durum cultivars, durum landraces, domesticated and wild type	8 cM	TKW	5A	IWB12854	IWB4912	IWB53669	103.5	111.5	119.5
Mangini et al., 2018. PlosONE 13(1), e0190162.	Modern and old durum cultivars, durum landraces, domesticated and wild type	8 cM	TKW	5B	IWB66934	IWB56759	IWB35093	74	82	90
Mangini et al., 2018. PlosONE 13(1), e0190162.	Modern and old durum cultivars, durum landraces, domesticated and wild type	8 cM	TKW	6A	IWB23313	IWB7353	IWB7466	-3.9	0.1	8.1
Mangini et al., 2018. PlosONE 13(1), e0190162.	Modern and old durum cultivars, durum landraces, domesticated and wild type	8 cM	TKW	6A	IWB24036	IWA1749	IWB2543	5.9	13.9	21.9
Mangini et al., 2018. PlosONE 13(1), e0190162.	Modern and old durum cultivars, durum landraces, domesticated and wild type	8 cM	TKW	6A	IWB38787	IWB8442	IWB66345	44.6	52.6	60.6
Mangini et al., 2018. PlosONE 13(1), e0190162.	Modern and old durum cultivars, durum landraces, domesticated and wild type	8 cM	TKW	6B	IWB45190	IWB9966	IWB64703	30.2	38.2	46.2
Mangini et al., 2018. PlosONE 13(1), e0190162.	Modern and old durum cultivars, durum landraces, domesticated and wild type	8 cM	TKW	6B	IWB34014	IWB73224	IWB45221	97.5	105.5	113.5
Mangini et al., 2018. PlosONE 13(1), e0190162.	Modern and old durum cultivars, durum landraces, domesticated and wild type	8 cM	TKW	7A	IWB21281	IWB29333	IWB58381	126.1	134.1	142.1
Mangini et al., 2018. PlosONE 13(1), e0190162.	Modern and old durum cultivars, durum landraces, domesticated and wild type	8 cM	TKW	7A	IWB33997	IWB71398	IWB38552	181.5	189.5	197.5
Mangini et al., 2018. PlosONE 13(1), e0190162.	Modern and old durum cultivars, durum landraces, domesticated and wild type	8 cM	TKW	7B	IWB12937	IWA311	IWB72140	65.4	73.4	81.4
Mangini et al., 2018. PlosONE 13(1), e0190162.	Modern and old durum cultivars, durum landraces, domesticated and wild type	8 cM	TKW	7B	IWB60564	IWB30732	IWB30972	96.7	104.7	112.7
Soriano et al., 2017. PLoS One 12(5), e0178290.	Mediterranean durum wheat landraces	8 cM	TKW	1A	wPt-4676	IWB73334	IWB54411	-8	0	8
Soriano et al., 2017. PLoS One 12(5), e0178290.	Mediterranean durum wheat landraces	8 cM	TKW	1A	wPt-0011, wPt-8882	IWA601	IWB31625	88.4	96.4	104.4
Soriano et al., 2017. PLoS One 12(5), e0178290.	Mediterranean durum wheat landraces	8 cM	TKW	1B	wPt-3451	IWB55331	IWA3945	46.1	54.1	62.1
Soriano et al., 2017. PLoS One 12(5), e0178290.	Mediterranean durum wheat landraces	8 cM	TKW	2B	wPt-2293	IWB49384	IWB7671	146.6	154.6	162.6
Soriano et al., 2017. PLoS One 12(5), e0178290.	Mediterranean durum wheat landraces	8 cM	TKW	3B	wPt-0990	IWB12975	IWB67339	175.6	183.6	191.6
Soriano et al., 2017. PLoS One 12(5), e0178290.	Mediterranean durum wheat landraces	8 cM	TKW	4B	wPt-8892	IWB58052	IWB69705	32.1	40.1	48.1
Soriano et al., 2017. PLoS One 12(5), e0178290.	Mediterranean durum wheat landraces	8 cM	TKW	4B	wPt-6123	IWB11928	IWB36266	35.9	43.9	51.9
Soriano et al., 2017. PLoS One 12(5), e0178290.	Mediterranean durum wheat landraces	8 cM	TKW	6B	wPt-5256	IWB51436	IWB11643	19.2	27.2	35.2
Soriano et al., 2017. PLoS One 12(5), e0178290.	Mediterranean durum wheat landraces	8 cM	PH	2A	wPt-2696	IWB41520	wPt-0623	203.5	211.5	219.5
Soriano et al., 2017. PLoS One 12(5), e0178290.	Mediterranean durum wheat landraces	8 cM	PH	2B	wPt-1140	IWB64779	IWB66494	113.9	121.9	129.9
Soriano et al., 2017. PLoS One 12(5), e0178290.	Mediterranean durum wheat landraces	8 cM	PH	3B	wPt-2491	IWB72699	IWB7790	168	176	184
Soriano et al., 2017. PLoS One 12(5), e0178290.	Mediterranean durum wheat landraces	8 cM	PH	4A	wPt-7939	IWB1566	IWB23359	126	134	142
Soriano et al., 2017. PLoS One 12(5), e0178290.	Mediterranean durum wheat landraces	8 cM	PH	4B	wPt-6209	IWB71248	IWB53931	67.7509	75.7509	83.7509
Soriano et al., 2017. PLoS One 12(5), e0178290.	Mediterranean durum wheat landraces	8 cM	PH	6B	wPt-1437	IWB73276	IWB9966	13.9	21.9	29.9
Soriano et al., 2017. PLoS One 12(5), e0178290.	Mediterranean durum wheat landraces	8 cM	PH	6B	wPt-2162	IWB27763	IWB69469	138	146	154
Soriano et al., 2017. PLoS One 12(5), e0178290.	Mediterranean durum wheat landraces	8 cM	PH	7B	wPt-5343	IWB65088	IWA2368	147	155	163
Soriano et al., 2017. PLoS One 12(5), e0178290.	Mediterranean durum wheat landraces	8 cM	PH	7B	wPt-5138	IWB10793	IWB5972	182.2	190.2	198.2
Maccaferri et al., 2011. J. Exp. Bot. 62, 409-438.	Elite durum cv	5 cM	PH	1B	wmc500	wPt-4726	IWB47034	18.2	23.2	28.2
Maccaferri et al., 2011. J. Exp. Bot. 62, 409-438.	Elite durum cv	5 cM	PH	1B	wmc419	IWB12819	IWB13176	62.4	67.4	72.4
Maccaferri et al., 2011. J. Exp. Bot. 62, 409-438.	Elite durum cv	5 cM	PH	2A	gwm636	IWB54879	IWB66734	2.8	7.8	12.8
Maccaferri et al., 2011. J. Exp. Bot. 62, 409-438.	Elite durum cv	5 cM	PH	2A	gwm1198	IWB72865	IWB5782	54.2	59.2	64.2
Maccaferri et al., 2011. J. Exp. Bot. 62, 409-438.	Elite durum cv	5 cM	PH	2B	barc55	IWB73598	IWB22630	67.1	72.1	77.1
Maccaferri et al., 2011. J. Exp. Bot. 62, 409-438.	Elite durum cv	5 cM	PH	2B	gwm1070	IWB23010	IWB7671	155.5	160.5	165.5
Maccaferri et al., 2011. J. Exp. Bot. 62, 409-438.	Elite durum cv	5 cM	PH	3B	gwm493	IWB59748	IWB34925	7.4	12.4	17.4
Maccaferri et al., 2011. J. Exp. Bot. 62, 409-438.	Elite durum cv	5 cM	PH	3B	barc102	IWB11085	IWB73013	10.4	15.4	20.4
Maccaferri et al., 2011. J. Exp. Bot. 62, 409-438.	Elite durum cv	5 cM	PH	3B	barc203	IWB729	IWB41396	84.4854	89.4854	94.4854
Maccaferri et al., 2011. J. Exp. Bot. 62, 409-438.	Elite durum cv	5 cM	PH	4A	gwm1093	IWB6860	IWB50371	31.1	36.1	41.1
Maccaferri et al., 2011. J. Exp. Bot. 62, 409-438.	Elite durum cv	5 cM	PH	4A	barc155	IWB29546	IWB58408	72.3856	77.3856	82.3856
Maccaferri et al., 2011. J. Exp. Bot. 62, 409-438.	Elite durum cv	5 cM	PH	4A	wmc161	IWB43192	IWB10595	103.9	108.9	113.9
Maccaferri et al., 2011. J. Exp. Bot. 62, 409-438.	Elite durum cv	5 cM	PH	4B	barc193	IWB64823	IWB73001	17.5	22.5	27.5
Maccaferri et al., 2011. J. Exp. Bot. 62, 409-438.	Elite durum cv	5 cM	PH	4B	gwm495	IWA3325	IWB33055	57.4	62.4	67.4
Maccaferri et al., 2011. J. Exp. Bot. 62, 409-438.	Elite durum cv	5 cM	PH	4B	gwm1084	IWB60052	IWB24817	73.5	78.5	83.5
Maccaferri et al., 2011. J. Exp. Bot. 62, 409-438.	Elite durum cv	5 cM	PH	5A	wmc727	IWB14680	IWB11691	194.8	199.8	204.8
Maccaferri et al., 2011. J. Exp. Bot. 62, 409-438.	Elite durum cv	5 cM	PH	5B	wmc326	IWB44481	IWA6902	167.6	172.6	177.6
Maccaferri et al., 2011. J. Exp. Bot. 62, 409-438.	Elite durum cv	5 cM	PH	6A	wmc553	IWA8431	IWB39700	85.2595	90.2595	95.2595
Maccaferri et al., 2011. J. Exp. Bot. 62, 409-438.	Elite durum cv	5 cM	PH	6A	gwm1017	IWB72744	IWB72872	92.9147	97.9147	102.915
Maccaferri et al., 2011. J. Exp. Bot. 62, 409-438.	Elite durum cv	5 cM	PH	6A	dupw167	IWB74235	IWB73847	122.033	127.033	132.033
Maccaferri et al., 2011. J. Exp. Bot. 62, 409-438.	Elite durum cv	5 cM	PH	6B	gwm88	IWB65313	IWA1500	69.2	74.2	79.2
Maccaferri et al., 2011. J. Exp. Bot. 62, 409-438.	Elite durum cv	5 cM	PH	7B	gwm46	IWB57007	IWB66866	61.3	66.3	71.3
Maccaferri et al., 2011. J. Exp. Bot. 62, 409-438.	Elite durum cv	5 cM	PH	7B	wmc276	IWB1794	IWB9782	180.2	185.2	190.2
Maccaferri et al., 2011. J. Exp. Bot. 62, 409-438.	Elite durum cv	5 cM	PH	7B	wmc273, cfa2040	IWB48256	IWB13849	179.5	184.5	189.5
Mengistu et al., 2016. Plant Biotechnol. J. 14, 1800–1812.	Ethiopian durum wheat landraces	2.85 cM	PH	1B	IWB6100	IWB72787	IWB60993	20.3501	23.2001	26.0501
Mengistu et al., 2016. Plant Biotechnol. J. 14, 1800–1812.	Ethiopian durum wheat landraces	2.85 cM	PH	2A	IWB37862	IWA5855	IWB47578	151.75	154.6	157.45
Mengistu et al., 2016. Plant Biotechnol. J. 14, 1800–1812.	Ethiopian durum wheat landraces	2.85 cM	PH	2A	IWB11171	IWB18698	IWB55559	203.95	206.8	209.65
Mengistu et al., 2016. Plant Biotechnol. J. 14, 1800–1812.	Ethiopian durum wheat landraces	2.85 cM	PH	3B	IWB64607	IWA1094	IWB7540	163.15	166	168.85
Mengistu et al., 2016. Plant Biotechnol. J. 14, 1800–1812.	Ethiopian durum wheat landraces	2.85 cM	PH	4A	IWB8782	IWB12737	IWB48435	111.75	114.6	117.45
Mengistu et al., 2016. Plant Biotechnol. J. 14, 1800–1812.	Ethiopian durum wheat landraces	2.85 cM	PH	4B	IWB73063	IWB69930	IWB58319	11.05	13.9	16.75
Mengistu et al., 2016. Plant Biotechnol. J. 14, 1800–1812.	Ethiopian durum wheat landraces	2.85 cM	PH	5A	IWB69450	IWB71455	IWA2917	78.0499	80.8999	83.7499
Mengistu et al., 2016. Plant Biotechnol. J. 14, 1800–1812.	Ethiopian durum wheat landraces	2.85 cM	PH	5A	IWB72017	IWB68625	IWB16378	196.75	199.6	202.45
Mengistu et al., 2016. Plant Biotechnol. J. 14, 1800–1812.	Ethiopian durum wheat landraces	2.85 cM	PH	5B	IWA1564	IWB45083	IWB6816	164.45	167.3	170.15
Mengistu et al., 2016. Plant Biotechnol. J. 14, 1800–1812.	Ethiopian durum wheat landraces	2.85 cM	PH	6B	IWB28339	IWB62933	IWB6216	17.55	20.4	23.25
Mengistu et al., 2016. Plant Biotechnol. J. 14, 1800–1812.	Ethiopian durum wheat landraces	2.85 cM	PH	6B	IWB33571	IWB826	IWB67439	69.05	71.9	74.75
Mengistu et al., 2016. Plant Biotechnol. J. 14, 1800–1812.	Ethiopian durum wheat landraces	2.85 cM	PH	6B	IWB19680	IWB63231	IWA4339	90.55	93.4	96.25
Mengistu et al., 2016. Plant Biotechnol. J. 14, 1800–1812.	Ethiopian durum wheat landraces	2.85 cM	PH	6B	IWB73037	IWB46643	IWB73821	152.25	155.1	157.95
Mengistu et al., 2016. Plant Biotechnol. J. 14, 1800–1812.	Ethiopian durum wheat landraces	2.85 cM	PH	7B	IWB72917	IWB4739	IWB71963	89.15	92	94.85
Sukumaran et al., 2018. Front. Plant Sci. 9, 81.	CIMMYT accessions		TKW	2A	1069828						Arriagada et al., 2020
Sukumaran et al., 2018. Front. Plant Sci. 9, 81.	CIMMYT accessions		TKW	5B	1242652
Sun et al., 2020. PLoS ONE 15, e0229159.	worldwide collection		TKW	3A	BE425919_3_A_592
Sun et al., 2020. PLoS ONE 15, e0229160.	worldwide collection		KW	3B	BE495175_3_B_Y_443
Sun et al., 2020. PLoS ONE 15, e0229160.	worldwide collection		KW	4B	BG604507_4_B_383
Sun et al., 2020. PLoS ONE 15, e0229160.	worldwide collection		TKW	4B	BE442666_4_B_Y_327
Sun et al., 2020. PLoS ONE 15, e0229160.	worldwide collection		KL, TKW	5A	BE500291_5_A_37
Sun et al., 2020. PLoS ONE 15, e0229160.	worldwide collection		KL	5A	BG274985_5_A_Y_267
Sun et al., 2020. PLoS ONE 15, e0229160.	worldwide collection		KL	5A	BE403211_5_A_Y_601
Sun et al., 2020. PLoS ONE 15, e0229160.	worldwide collection		KW, TKW	5B	CD452967_5_B_Y_229
Sun et al., 2020. PLoS ONE 15, e0229160.	worldwide collection		KW	6A	BE498763_6_A_Y_318
Sun et al., 2020. PLoS ONE 15, e0229160.	worldwide collection		TKW	6A	BE636872_6_A_119
Sun et al., 2020. PLoS ONE 15, e0229160.	worldwide collection		WLR	6B	﻿BE404912_6_B_Y_488
Sun et al., 2020. PLoS ONE 15, e0229160.	worldwide collection		KL, TKW	7A	BF483039_7_A_Y_202
Sun et al., 2020. PLoS ONE 15, e0229160.	worldwide collection		KW	7A	BE497375_7_A_Y_191
Sun et al., 2020. PLoS ONE 15, e0229160.	worldwide collection		KW	7A	BE637838_7_A_Y_208
Sun et al., 2020. PLoS ONE 15, e0229160.	worldwide collection		KW	7A	BE499652_7_A_Y_391
Sun et al., 2020. PLoS ONE 15, e0229160.	worldwide collection		KW	7B	BF292193_7_B_N_78
Sun et al., 2020. PLoS ONE 15, e0229160.	worldwide collection		KW	7B	BE499248_7_B_Y_63
Alemu et al., 2020. Crop J. 8(5), 757–768.	Ethiopian landraces and modern varieties		KW	2A	IWB72154				136
Alemu et al., 2020. Crop J. 8(5), 757–768.	Ethiopian landraces and modern varieties		KW	2A	IWB23912				208.7
Alemu et al., 2020. Crop J. 8(5), 757–768.	Ethiopian landraces and modern varieties		KL	2B	IWB3865				108.9
Alemu et al., 2020. Crop J. 8(5), 757–768.	Ethiopian landraces and modern varieties		KL	4B	IWB9672				66.43
Alemu et al., 2020. Crop J. 8(5), 757–768.	Ethiopian landraces and modern varieties		KL	5A	IWB43493				72.7
Alemu et al., 2020. Crop J. 8(5), 757–768.	Ethiopian landraces and modern varieties		KW	5A	IWB46350				84.7
Alemu et al., 2020. Crop J. 8(5), 757–768.	Ethiopian landraces and modern varieties		KL	6A	IWB67412				1
Alemu et al., 2020. Crop J. 8(5), 757–768.	Ethiopian landraces and modern varieties		KL	7B	IWA2568				20.75
Alemu et al., 2020. Crop J. 8(5), 757–768.	Ethiopian landraces and modern varieties		KW	7B	IWB36189				66.3
Mangini et al., 2018. PLoS ONE. 13, e0190162.	Modern and old durum cultivars, durum landraces, domesticated and wild type		TKW	1B	IWB46333				57.6
Mangini et al., 2018. PLoS ONE. 13, e0190162.	Modern and old durum cultivars, durum landraces, domesticated and wild type		TKW, GY	1B	IWB66475				152
Mangini et al., 2018. PLoS ONE. 13, e0190162.	Modern and old durum cultivars, durum landraces, domesticated and wild type		TKW	3B	IWB47344				148.4
Mangini et al., 2018. PLoS ONE. 13, e0190162.	Modern and old durum cultivars, durum landraces, domesticated and wild type		TKW	4A	IWB55207				61.2
Mangini et al., 2018. PLoS ONE. 13, e0190162.	Modern and old durum cultivars, durum landraces, domesticated and wild type		TKW	4B	IWB4448				109.1
Mangini et al., 2018. PLoS ONE. 13, e0190162.	Modern and old durum cultivars, durum landraces, domesticated and wild type		TKW, GY	5A	IWB43705 - IWB35357				14.3
Mangini et al., 2018. PLoS ONE. 13, e0190162.	Modern and old durum cultivars, durum landraces, domesticated and wild type		TKW, GY	5A	IWB11637 - IWB71420				70.8
Mangini et al., 2018. PLoS ONE. 13, e0190162.	Modern and old durum cultivars, durum landraces, domesticated and wild type		TKW, GY	5A	IWB12854 - IWB11972				111.5 - 114.3
Mangini et al., 2018. PLoS ONE. 13, e0190162.	Modern and old durum cultivars, durum landraces, domesticated and wild type		TKW, GY	5B	IWB66934				82
Mangini et al., 2018. PLoS ONE. 13, e0190162.	Modern and old durum cultivars, durum landraces, domesticated and wild type		TKW, GY	6A	IWB23313				0.1
Mangini et al., 2018. PLoS ONE. 13, e0190162.	Modern and old durum cultivars, durum landraces, domesticated and wild type		TKW	6B	IWB45190				38.2
Mangini et al., 2018. PLoS ONE. 13, e0190162.	Modern and old durum cultivars, durum landraces, domesticated and wild type		TKW	6B	IWB34014				105.5
Mangini et al., 2018. PLoS ONE. 13, e0190162.	Modern and old durum cultivars, durum landraces, domesticated and wild type		TKW	7A	IWB33997				189.5
Mangini et al., 2018. PLoS ONE. 13, e0190162.	Modern and old durum cultivars, durum landraces, domesticated and wild type		TKW, GY	7B	IWB12937				73.4
Mangini et al., 2018. PLoS ONE. 13, e0190162.	Modern and old durum cultivars, durum landraces, domesticated and wild type		TKW, GY	7B	IWB60564				104.7
Dura et al., 2013. Res. 8, 2113–2117.	Ethiopian durum wheat landraces and modern varieties		TKW	1A	IWB43491				70.5
Wang et al., 2019. Front. Plant Sci. 10, 919.	worldwide collection		KL	3A	IWA7771				7.3
Wang et al., 2019. Front. Plant Sci. 10, 919.	worldwide collection		KW	3A	IWA5039				64.3
Wang et al., 2019. Front. Plant Sci. 10, 919.	worldwide collection		KW	3A	IWA2069				66.3
Wang et al., 2019. Front. Plant Sci. 10, 919.	worldwide collection		KW	3A	IWA5616				66.3
Wang et al., 2019. Front. Plant Sci. 10, 919.	worldwide collection		KL	3B	IWA537				87.1
Wang et al., 2019. Front. Plant Sci. 10, 919.	worldwide collection		KW	4A	IWA7322				150.8
Wang et al., 2019. Front. Plant Sci. 10, 919.	worldwide collection		KL	6A	IWA1262
Wang et al., 2019. Front. Plant Sci. 10, 919.	worldwide collection		KL	7A	IWA4363				192.6
Wang et al., 2019. Front. Plant Sci. 10, 919.	worldwide collection		PH	2A	IWA2370				181.2
Wang et al., 2019. Front. Plant Sci. 10, 919.	worldwide collection		PH	2A	IWA3431
Wang et al., 2019. Front. Plant Sci. 10, 919.	worldwide collection		PH	4B	IWA4854				38.4
Wang et al., 2019. Front. Plant Sci. 10, 919.	worldwide collection		PH	5A	IWA6456				120.6
Hu et al., 2015. PLoS ONE 10, e0130854.	worldwide collection		PH	1A	BE490041_1_A_371
Hu et al., 2015. PLoS ONE 10, e0130854.	worldwide collection		PH	6A	BG312827_6_A_Y_305
Hu et al., 2015. PLoS ONE 10, e0130854.	worldwide collection		PH	6B	BF475120_6_B_Y_75
Hu et al., 2015. PLoS ONE 10, e0130854.	worldwide collection		PH	6B	BF475120_6_B_67
Hu et al., 2015. PLoS ONE 10, e0130854.	worldwide collection		TKW	1B	BE495786_1_B_108
Hu et al., 2015. PLoS ONE 10, e0130854.	worldwide collection		TKW	2A	BG605368_2_A_Y_310
Hu et al., 2015. PLoS ONE 10, e0130854.	worldwide collection		TKW	4A	BE425301_4_A_Y_160
Hu et al., 2015. PLoS ONE 10, e0130854.	worldwide collection		TKW	6A	CD454448_6_A_84
Hu et al., 2015. PLoS ONE 10, e0130854.	worldwide collection		TKW	6B	BE445667_6_B_Y_285
Hu et al., 2015. PLoS ONE 10, e0130854.	worldwide collection		TKW	7B	BE637476_7_B_N_544
