# Supplementary material for: QTL mapping for kernel-related traits in a durum wheat x T. dicoccum segregating population
Source: Front Plant Sci. 2023 Oct 2;14:1253385. doi: 10.3389/fpls.2023.1253385 (PMC10577384; doi:10.3389/fpls.2023.1253385)
Supplement: Supplementary file 1 [file DataSheet_1.zip › Appendix B.XLSX]

## Sheet: Summary known genes
Appendix B. Genes associated with kernel morphological traits identified in bread wheat (T. aestivum) and/or rice (O. sativa).
Bread wheat/ Rice* gene name (GenBank Acc.)	Wheat Chr.	Start-End on Svevo genome (bp)	ID of the Svevo gene	Identity (%)	References	Function category
GSN1 (AB284130.1)*	1A	24116348-24114613	TRITD1Av1G011220	85.64	Guo et al., 2018	Cell Proliferation
	1B	36415589-36413878	TRITD1Bv1G014820	85.44
SRS3 (Os05g0154700)*	1A	88748570-88747063	TRITD1Av1G038700	80.67	Kitagawa et al., 2010	Cell Elongation
	1B	140384039-140385548	TRITD1Bv1G051340	80.67
GW5 (Os05g0187500)*	1A	138091027-138092490	TRITD1Av1G057710	76	Shomura et al., 2008; Weng et al., 2008	Cell Division
	1B	181527596-181529089	TRITD1Bv1G065410	76
TaSnRK2.3-1A (KJ018721.1)	1A	375178508-375178586	TRITD1Av1G139010	87.34	Miao et al. 2017	Sucrose Signaling
GIF2/AGPL2 (Os01g0633100)*	1A	568600653-568600462	TRITD1Av1G222050	80.73	Wei et al., 2017	Starch Synthesis
Agp2 (AJ563452.1)	1B	659064948-659061946	TRITD1Bv1G219480	97.57	Thorneycroft et al., 2003	Starch Synthesis
TaDA1 (KM005099.1)	2A	6821815-6828178	TRITD2Av1G003900	99.53	Liu et al., 2019	Cell Proliferation
TaSus2 (AJ000153)	2A	120336304-120335983	TRITD2Av1G053920	97.83	Jiang et al., 2011; Hou et al., 2014	Sucrose Synthesis
	2B	169017304-169016983	TRITD2Bv1G065410	99.07
SRS1 (Os07g0616000)*	2A	121243934-121241806	TRITD2Av1G054260	77.21	Abe et al., 2010	Cell Elongation
	2B	169982961-169980629	TRITD2Bv1G065910	76
TaGW7	2A	134684064-134685727	TRITD2Av1G059560	80.46	Wang et al., 2019b	Cell Elongation
	2B	180008653-180006995	TRITD2Bv1G069960	80.65
TaCYP78A5 (KT266823.1)	2A	133840924-133839162	TRITD2Av1G059220	96.37	Guo et al., 2022	Auxin Regulation
	2B	179261310-179259550	TRITD2Bv1G069570	97.22
TaCWI-A1 (EU095553.1)	2A	501894862-501895726	TRITD2Av1G179620	85.16	Ma et al., 2012	Sucrose Regulation
D11 (Os04g0469800)*	2A	560602960-560604961	TRITD2Av1G202210	77	Tanabe et al., 2005	Cell Elongation
	2B	489842099-489844658	TRITD2Bv1G165560	77
GS2/GLW2/GRF4 (Os02g0701300)*	2A	681757822-681758011	TRITD2Av1G251570	90.53	Sun et al., 2017; Li et al., 2017	Transcription Regulation
TaFlo2	2A	737202308-737200621	TRITD2Av1G276740	78.19	Sajjad et al., 2017; She et al., 2010	Starch Regulation
	2B	728958324-728956637	TRITD2Bv1G240770	78.37
GLW7/OsSPL13 (Os07g0505200)*	2B	260530937-260530704	TRITD2Bv1G096640	81.86	Si et al., 2016	Transcription Regulation
Tabas1-B1 (AB000405.1)	2B	441278486-441278613	TRITD2Bv1G148880	97.66	Zhu et al. 2016	Chlorophyl Regulation
D2 (Os01g0197100)*	3A	62643468-62642711	TRITD3Av1G031480	74	Hong et al., 2003	Brassinosteroid Signalling and Cell Elongation
TaCKX6-D1 (JQ797673.1)	3A	107426071-107424567	TRITD3Av1G048340	86.76	Zhang et al., 2012	Cytokinin Regulation
	3B	164239367-164240706	TRITD3Bv1G059800	91.52
TaGS5 (KX219726.1)	3A	182251443-182253720	TRITD3Av1G076080	99.82	Wang et al., 2016	Secologanin and Strictosidine Biosynthesis
	3B	231034675-231032624	TRITD3Bv1G081720	93.9
D61 (Os01g0718300)*	3A	462031527-462027681	TRITD3Av1G163790	81	Yamamuro et al., 2000	Cell Elongation
	3B	447492899-447496733	TRITD3Bv1G143630	82
TaSnRK2.4 (GQ384359.1)	3A	622924591-622925119	TRITD3Av1G227410	99.62	Miao et al., 2021	Serine/Threonine Kinase - Expresion Regulation
Tackx4 (JN128586.1)	3A	703331787-703331113	TRITD3Av1G264650	91.48	Chang et al., 2015	Chlorophyl Regulation
OsLG3/ERF62 (Os03g0183000)*	4A	768032-767789	TRITD4Av1G000320	85.25	Yu et al., 2017	Transcription Factor
TaEXP6 (AY543532.1)	4A	25605055 -25604345	TRITD4Av1G011370	99.3	Calderini et al., 2021	Cell Expansion
TaSDIR1-4A (MK419003.1)	4A	102455621-102455878	TRITD4Av1G043310	100	Wang et al., 2020	Ubiquitination
TaCWI-4A (AF030420.1)	4A	603888870-603889886	TRITD4Av1G209690	96.7	Jiang et al., 2015	Sucrose Regulation
TaTGW6 (KT582298.1)	4A	666395284-666396939	TRITD4Av1G238170	99.21	Hu et al., 2016a	IAA Biosynthesis
6-SFT-A2 (FJ228688.1)	4A	730723774-730726913	TRITD4Av1G261410	89.97	Yue et al., 2015	Fructan Biosynthesis
SRS5 (Os11g0247300)*	4A	563051888-563050402	TRITD4Av1G188370	85.91	Segami et al., 2017	Cell Proliferation
	4B	45209595-45211077	TRITD4Bv1G018150	85.88
TaD14-4D	4B	528353376-528351851	TRITD4Bv1G153980	9221	Liu et al., 2021	Strigolactone Signaling
Big Grain 1 (BG1)	4B	582040779-582041714	TRITD4Bv1G171270	81.3	Milner et al., 2021	Auxin Regulation
TaSnRK2.9‑5A (MH844552.1)	5A	80346088-80346379	TRITD5Av1G035270	100	Feng et al., 2019	Serine/Threonine Kinase - Expresion Regulation
TaTAP46-5A (EF101900.1)	5A	444617166-444621885	TRITD5Av1G161680	81.44	Zhang et al. 2021	Phosphatase Regulation
GL3A (KY865328.1)	5A	533654548-533659331	TRITD5Av1G198570	99.87	Yang et al., 2019a	Transcription Factor
qGL3/OsPPKL1 (Os03t0646900)*	5B	550457327-550458383	TRITD5Bv1G192150	81.41	Zhang et al., 2012	Brassinosteroid Signaling
TaCWI-5B (AF030420.1)	5B	693942186-693939429	TRITD5Bv1G250300	99.5	Jiang et al., 2015	Sucrose Regulation
TaGW2-A1, TaGW2-6A (KF176551.1)	6A	235270703-235295248	TRITD6Av1G091060	99	Zhai et al., 2018; Simmonds et al., 2016; Hong et al., 2014	Cell Expansion
	6B	300808374-300791561	TRITD6Bv1G096950	99
FUWA (Os02g0234200)*	6A	270173147-270190995	TRITD6Av1G100490	82	Chen et al., 2015	Cell Division
	6B	373411421-373410761	TRITD6Bv1G115800	82.6
TaTPP-6AL1	6A	458111300-458111522	TRITD6Av1G158120	85.2	Zhang et al. 2017	Starch Accumulation
TaGS1b (DQ124210)	6A	525603850-525603539	TRITD6Av1G185050	93.84	Bernard et al., 2008	Glutamine Synthetase
	6B	553792479-553792174	TRITD6Bv1G174320	99.79
SPL21-6D (KY114057.1)	6B	194786236-194785184	TRITD6Bv1G067140	94.02	Zhang et al., 2017	Transcription Regulation
6-SFT-A2 (FJ228688.1)	7A	2804757-2807893	TRITD7Av1G001560	91.97	Yue et al., 2015	Sucrose Synthesis
TaGS-D1/ OsGS3 (KF687956.1)	7A	6467996-6467368	TRITD7Av1G003700	91.73	Yang et al., 2019b Zhang et al., 2014	Glutamine Synthetase
TaSus1 (AJ001117.1)	7A	111462985-111462663	TRITD7Av1G050690	98.15	Jiang et al., 2011; Mohler et al., 2016	Sucrose Synthesis
	7B	68819710-68820032	TRITD7Bv1G024970	98.77
TaGASR7-A1 (KJ000052.1)	7A	168476784-168476262	TRITD7Av1G071860	100	Dong et al. 2014	GA Regulation
TaTGW-7A (KT582299.1)	7A	204055853-204061744	TRITD7Av1G085470	97.58	Hu et al., 2016b	IAA Regulation
TaGW8 (MK388407.1)	7A	249768275-249768729	TRITD7Av1G103100	96.27	Yan et al., 2019	Cell Proliferation
	7B	223504720-223509529	TRITD7Bv1G077140	99.46
TaCYP78A3 (KP768392)	7A	276836292-276835153	TRITD7Av1G113010	94.38	Ma et al., 2015	Cytokinin Regulation
Agp1 (KX854000.1)	7A	340003053-340003350	TRITD7Av1G131980	100	Zhang et al., 2017	Starch Synthesis
	7B	280075234 -280075531	TRITD7Bv1G093200	99.33
TEF-7A (CJ655632)	7A	558165268-558165407	TRITD7Av1G207620	88.57	Zheng et al., 2014	Cell Proliferation
TaSAP-A1 (KC193579)	7A	581186556-581185767	TRITD7Av1G217610.1	96.84	Chang et al., 2013	Stress Association Protein
	7B	528343886-528343099	TRITD7Bv1G166760	97.21
(*) Genes originally identified in O. sativa. Chr. refers to the wheat chromosome. Physical positions (bp = base pairs) on the T. durum cv. Svevo genome were retrieved from BLASTn (Intranet of Durum Wheat Genome Data ,https://www.interomics.eu/durum-wheat-genome-intranet). Genes included in the QTL physical intervals found in this study are shown in bold. IAA referes to Indole-3-acetic acid and G…
