# Supplementary material for: QTL mapping for kernel-related traits in a durum wheat x T. dicoccum segregating population
Source: Front Plant Sci. 2023 Oct 2;14:1253385. doi: 10.3389/fpls.2023.1253385 (PMC10577384; doi:10.3389/fpls.2023.1253385)
Supplement: Supplementary file 1 [file DataSheet_1.zip › Appendix C.XLSX]

## Sheet: ANOVA One-way
Appendix C. Analysis of variance per environment for the 9 traits considered in the MG5323 x Latino recombinant inbred line (RIL) mapping population.
Trait	Environment	Source	DF	MS	F ratio	Pr>F
L	V13	line	109	0.369254	9.75566	<.0001
		rep	1	0.0295475	0.780644	0.38
	B14	line	109	0.460761	29.7639	<.0001
		rep	1	0.0100567	0.649636	0.42
	F15	line	109	0.700229	30.9889	<.0001
		rep	2	0.900436	39.8491	<.0001
	F20	line	102	0.626531	99.8372	<.0001
		rep	2	0.00398245	0.634599	0.53
W	V13	line	109	0.0529385	5.75053	<.0001
		rep	1	0.0079308	0.861496	0.35
	B14	line	109	0.089797	12.1176	<.0001
		rep	1	0.0165046	2.2272	0.14
	F15	line	109	0.088015	12.5695	<.0001
		rep	2	0.356866	50.9643	<.0001
	F20	line	102	0.0895597	43.5902	<.0001
		rep	2	0.00125995	0.613238	0.54
P	V13	line	109	1.49973	7.44314	<.0001
		rep	1	0.37087	1.84062	0.17
	B14	line	109	1.95808	24.3857	<.0001
		rep	1	0.0541945	0.674933	0.41
	F15	line	109	2.84163	26.3257	<.0001
		rep	2	5.12667	47.495	<.0001
	F20	line	102	2.54897	64.5541	<.0001
		rep	2	0.0486989	1.23333	0.29
A	V13	line	109	3.5798	5.82	<.0001
		rep	1	1.1718	1.90627	0.17
	B14	line	109	6.0089	13.1	<.0001
		rep	1	0.214037	0.465837	0.496
	F15	line	109	7.69434	17.2371	<.0001
		rep	2	32.7702	73.413	<.0001
	F20	line	102	5.92834	33.9999	<.0001
		rep	2	0.0816869	0.468487	0.63
WL	V13	line	109	0.00172803	17.8691	<.0001
		rep	1	2.2e-06	0.0227496	0.88
	B14	line	109	0.00220998	23.4562	<.0001
		rep	1	0.000424746	4.50815	0.04
	F15	line	109	0.00282573	21.7539	<.0001
		rep	2	0.000702778	5.41036	0.005
	F20	line	102	0.00318323	183.151	<.0001
		rep	2	2.75346e-06	0.158423	0.85
FC	V13	line	109	0.00243999	15.9614	<.0001
		rep	1	6.33982e-05	0.414725	0.52
	B14	line	109	0.00289053	17.3225	<.0001
		rep	1	0.000900747	5.39802	0.022
	F15	line	109	0.0037813	20.7062	<.0001
		rep	2	0.00150457	8.23893	0.0003
	F20	line	102	0.00470948	92.7959	<.0001
		rep	2	7.03608e-05	1.38639	0.25
TKW	B14	line	109	89	9.64	<.0001
		rep	1	2.87	0.311	0.58
	F15	line	109	107	10.3	<.0001
		rep	2	340	32.8	<.0001
	F20	line	102	82.7	24.6	<.0001
		rep	2	4.34	1.29	0.278
HD	B14	line	109	77.1	15.5	<.0001
		rep	1	36.8	7.4	0.0076
	F15	line	109	33.7	7.56	<.0001
		rep	2	30.3	6.8	0.0014
	F20	line	102	64	21	<.0001
		rep	2	29.1	9.57	0.0001
PH	V13	line	109	941.6	35.75	< 0.0001
		rep	1	432.03	16.4	< 0.0001
	B14	line	109	538.79	9.26	< 0.0001
		rep	1	4.75	0.08	0.77
	F15	line	109	1142.01	46.11	< 0.0001
		rep	2	719.54	29.05	< 0.0001
