# Supplementary material for: QTL mapping for kernel-related traits in a durum wheat x T. dicoccum segregating population
Source: Front Plant Sci. 2023 Oct 2;14:1253385. doi: 10.3389/fpls.2023.1253385 (PMC10577384; doi:10.3389/fpls.2023.1253385)
Supplement: Supplementary file 1 [file DataSheet_1.zip › Appendix E.XLSX]

## Sheet: QTL mapping complete results
Appendix E. Raw results from QTL mapping for the nine traits analyzed in the MG5323 x Latino recombinant inbred line (RIL) mapping population per environment and BLUPs.
Environment	Trait	Linkage group	Chromosome	Position (cM)	LOD	R2 (%)	Add.Eff	CI start (cM)	CI end (cM)	Model	N° cluster
Valenzano 2013	L	13	7A	81.2	4.169	14.21	0.16159	75.986	86.414	LOD 7.02 R2 25.5%	9
Valenzano 2013	L	3	2A	78.2	3.771	12.75	0.16005	72.3889	84.0111		NA
Valenzano 2013	W	8	4B	21	4.02	13.06	0.05919	15.3269	26.6731	LOD 8.09 R2 28.7%	6
Valenzano 2013	W	13	7A	77.4	4.974	16.5	-0.06599	72.9096	81.8904		9
Valenzano 2013	WL	4	2B	122.4	3.8	9.7	-0.009	114.762	130.038	LOD 13.75 R2 43.7%	3
Valenzano 2013	WL	5	3A	77.4	3.59	9.14	-0.009	69.2938	85.5062		4
Valenzano 2013	WL	13	7A	79.3	7.36	20.32	-0.013969	75.6538	82.9462		9
Valenzano 2013	P	3	2A	111.2	3.076	9.719	0.27357	103.577	118.823	LOD 8.27 R2 29.3%	NA
Valenzano 2013	P	4	2B	43.2	3.07	9.7	0.27164	35.5618	50.8382		2
Valenzano 2013	P	13	7A	103.4	3.714	11.897	0.30261	97.1723	109.628		NA
Valenzano 2013	FC	4	2B	43.2	3.532	7.638	-0.009923	33.4997	52.9003	LOD 17.56 R2 52.1%	2
Valenzano 2013	FC	4	2B	114.9	3.219	6.916	-0.009441	104.187	125.613		3
Valenzano 2013	FC	5	3A	77.4	5.844	13.286	-0.012827	71.8234	82.9766		4
Valenzano 2013	FC	13	7A	79.3	5.674	12.853	-0.012768	73.5355	85.0645		9
Valenzano 2013	PH	8	4B	25.6	22.099	71.093	18.613	24.5578	26.6422	NA	6
Bologna 2014	A	7	4A	22.7	3.365	9.889	0.6254	15.2077	30.1923	LOD 10.16 R2 34.6%	NA
Bologna 2014	A	8	4B	79.5	3.137	9.171	0.5267	71.4212	87.5788		7
Bologna 2014	A	12	6B	66.5	6.568	20.684	-0.8339	62.918	70.082		8
Bologna 2014	L	3	2A	83.1	2.82*	8.142	0.14567	74.0002	92.1998	LOD 10.33 R2 35.1%	NA
Bologna 2014	L	8	4B	79.5	3.511	10.273	0.15659	72.2878	86.7122		7
Bologna 2014	L	13	7A	85.6	3.691	10.842	0.15904	78.7663	92.4337		9
Bologna 2014	W	12	6B	66.5	3.7667	14.5889	-0.08208	61.4214	71.5786	LOD 3.76 R2 14.6%	8
Bologna 2014	WL	4	2B	114.9	3.394	10.98	-0.011355	108.152	121.648	LOD 7.88 R2 28.1%	3
Bologna 2014	WL	13	7A	78.1	4.246	13.99	-0.012455	72.804	83.396		9
Bologna 2014	P	7	4A	105.2	3.895	12.48	0.34832	99.2632	111.137	LOD 8.36 R2 29.5%	NA
Bologna 2014	P	8	4B	79.5	5.042	16.56	0.4023	75.0259	83.9741		7
Bologna 2014	FC	4	2B	114.9	3.839	12.24	-0.013714	108.847	120.953	LOD 8.45 R2 29.8%	3
Bologna 2014	FC	13	7A	78.1	4.406	14.22	-0.014361	72.8897	83.3103		9
Bologna 2014	TKW	12	6B	67.1	3.9928	15.3934	-2.6412	62.2868	71.9132	LOD 3.99 R2 15.4%	8
Bologna 2014	HD	3	2A	34.9	17.3	42.758	4.0546	33.1672	36.6328	LOD 21.76 R2 59.8%	1
Bologna 2014	HD	4	2B	46.4	2.79*	4.988	1.3747	31.5462	61.2538		2
Bologna 2014	HD	9	5A	124.4	4.973	9.309	1.7605	116.441	132.359		NA
Bologna 2014	HD	14	7B	48.1	3.85	7.034	1.5269	37.5667	58.6333		NA
Bologna 2014	PH	8	4B	25.6	18.301	64.22	13.06	24.4463	26.7537	NA	6		-
Fiorenzuola 2015	A	6	3B	114.3	3.459	10.2	-0.5218	107.036	121.564	LOD 10.11 R2 34.5%	5
Fiorenzuola 2015	A	8	4B	81.5	3.895	11.6	0.5449	75.1129	87.8871		7
Fiorenzuola 2015	A	12	6B	66.5	4.105	12.28	-0.5691	60.4665	72.5335		8
Fiorenzuola 2015	L	4	2B	121.1	5.537	15.37	0.19754	116.28	125.92	LOD 12.64 R2 41.1%	3
Fiorenzuola 2015	L	8	4B	78.8	4.858	13.288	0.1769	73.2242	84.3758		7
Fiorenzuola 2015	L	12	6B	49.6	3.958	10.618	-0.16123	42.6221	56.5779		8
Fiorenzuola 2015	L	13	7A	90.6	3.638	9.693	0.15407	82.9562	98.2438		9
Fiorenzuola 2015	W	9	5A	164.8	3.69	11.9	0.06	158.574	171.026	LOD 8.07 R2 28.7%	NA
Fiorenzuola 2015	W	12	6B	67.1	2.96*	9.42	-0.05	59.2347	74.9653		8
Fiorenzuola 2015	W	13	7A	77.4	3.81	12.32	-0.06	71.3861	83.4139		9
Fiorenzuola 2015	WL	4	2B	122.4	3.597	11.38	-0.010654	115.889	128.911	LOD 8.51 R2 29.9%	3
Fiorenzuola 2015	WL	13	7A	77.4	4.854	15.78	-0.0122	72.7048	82.0952		9
Fiorenzuola 2015	P	8	4B	79.5	4.024	15.504	0.38251	74.7212	84.2788	LOD 4.02 R2 15.5%	7
Fiorenzuola 2015	FC	4	2B	122.4	3.3	10.27	-0.01171	115.186	129.614	LOD 8.75 R2 30.7%	3
Fiorenzuola 2015	FC	13	7A	77.4	5.399	17.58	-0.01493	73.1855	81.6145		9
Fiorenzuola 2015	TKW	6	3B	114.3	3.996	12.76	-2.175	108.494	120.106	LOD 8.50 R2 29.9%	5
Fiorenzuola 2015	TKW	8	4B	21	3.294	10.36	1.9618	13.8484	28.1516		6
Fiorenzuola 2015	TKW	12	6B	66.5	3.49	11.02	-2.0156	59.7767	73.2233		8
Fiorenzuola 2015	HD	3	2A	35.6	5.201	9.583	1.0973	27.8685	43.3315	LOD 22.25 R2 60.6%	1
Fiorenzuola 2015	HD	4	2B	46.4	5.699	10.614	1.163	39.4195	53.3805		2
Fiorenzuola 2015	HD	5	3A	5.6	3.879	6.946	0.9541	0	16.2667		NA
Fiorenzuola 2015	HD	10	5B	85.2	5.214	9.609	1.166	77.4894	92.9106		NA
Fiorenzuola 2015	HD	14	7B	42.1	6.903	13.199	1.2407	36.4866	47.7134		NA
Fiorenzuola 2015	PH	8	4B	25.6	21.442	70.006	16.357	24.5416	26.6584	NA	6		-
Fiorenzuola 2020	A	8	4B	63.4	4.194	17.098	0.5806	59.0667	67.7333	LOD 4.19 R2 17.1%	7
Fiorenzuola 2020	L	8	4B	63.4	5.787	18.63	0.1977	59.423	67.377	LOD 10.30 R2 36.9%	7
Fiorenzuola 2020	L	13	7A	77.4	6.677	21.95	0.2147	74.0246	80.7754		9
Fiorenzuola 2020	W	4	2B	31.2	3.067	10.81	-0.05811	24.3461	38.0539	LOD 6.86 R2 26.4%	2
Fiorenzuola 2020	W	5	3A	77.4	3.476	12.37	-0.06119	71.4104	83.3896		4
Fiorenzuola 2020	WL	3	2A	43.4	3.506	8.522	-0.00972	34.7059	52.0941	LOD 15.40 R2 49.8%	1
Fiorenzuola 2020	WL	4	2B	121.1	3.133	7.551	-0.009215	111.288	130.912		3
Fiorenzuola 2020	WL	5	3A	77.4	3.589	8.741	-0.009893	68.9237	85.8763		4
Fiorenzuola 2020	WL	13	7A	86.2	4.87	12.216	-0.01158	80.1349	92.2651		9
Fiorenzuola 2020	P	8	4B	63.4	6.606	22.06	0.43601	60.0414	66.7586	LOD 9.91 R2 35.8%	7
Fiorenzuola 2020	P	13	7A	78.1	5.712	18.68	0.39868	74.1337	82.0663		9
Fiorenzuola 2020	FC	3	2A	43.4	4.043	10.05	-0.012865	36.0278	50.7722	LOD 15.18 R2 49.3%	1
Fiorenzuola 2020	FC	4	2B	121.1	2.88*	6.969	-0.010796	113.728	128.472		3
Fiorenzuola 2020	FC	5	3A	77.4	3.419	8.377	-0.011852	66.7685	88.0315		4
Fiorenzuola 2020	FC	13	7A	86.2	4.418	11.079	-0.013398	77.3554	95.0446		9
Fiorenzuola 2020	TKW	8	4B	63.4	3.0249	12.6499	1.8719	57.543	69.257	LOD 3.02 R2 12.6%	7
Fiorenzuola 2020	HD	4	2B	46.4	8.995	27.79	2.5108	43.7339	49.0661	LOD 11.89 R2 39.2%	2
Fiorenzuola 2020	HD	14	7B	39.9	4.097	11.37	1.5653	33.3836	46.4164		NA
Across_env	A	6	3B	114.3	3.346	9.857	-0.3603	106.783	121.817	LOD 10.09 R2 34.4%	5
Across_env	A	8	4B	81.5	3.944	11.769	0.3857	75.2046	87.7954		7
Across_env	A	12	6B	66.5	4.143	12.416	-0.401	60.5326	72.4674		8
Across_env	L	8	4B	79.5	4.083	13.54	0.1545	74.028	84.972	LOD 7.64 R2 27.4%	7
Across_env	L	13	7A	85.6	3.694	12.15	0.147	79.502	91.698		9
Across_env	W	13	7A	77.4	3.7509	14.5322	-0.04609	72.3016	82.4984	LOD 3.75 R2 14.5%	9
Across_env	WL	4	2B	122.4	4.247	10.81	-0.009191	115.546	129.254	LOD 14.04 R2 44.4%	3
Across_env	WL	5	3A	77.4	4.312	10.99	-0.009027	70.6583	84.1417		4
Across_env	WL	13	7A	86.9	5.994	15.85	-0.010947	82.2255	91.5745		9
Across_env	P	8	4B	79.5	4.593	15.559	0.32489	74.7381	84.2619	LOD 7.39 R2 26.6%	7
Across_env	P	13	7A	85.6	2.89*	9.446	0.25443	77.7564	93.4436		9
Across_env	FC	4	2B	43.2	3.494	7.595	-0.008826	33.4448	52.9552	LOD 17.42 R2 51.8%	2
Across_env	FC	4	2B	114.9	4.491	9.975	-0.010224	107.472	122.328		3
Across_env	FC	5	3A	77.4	5.385	12.194	-0.011005	71.324	83.476		4
Across_env	FC	13	7A	78.1	4.45	9.876	-0.010087	70.5979	85.6021		9
Across_env	TKW	6	3B	154.9	4.19	13.338	-1.5138	149.345	160.455	LOD 8.67 R2 30.4%	NA
Across_env	TKW	8	4B	82.1	3.075	9.556	1.2681	74.3467	89.8533		7
Across_env	TKW	12	6B	67.1	4.264	13.595	-1.4839	61.6501	72.5499		8
Across_env	HD	3	2A	34.9	13.156	26.118	1.8816	32.0632	37.7368	LOD 24.71 R2 64.4%	1
Across_env	HD	4	2B	46.4	6.575	11.266	1.2866	39.8235	52.9765		2
Across_env	HD	9	5A	124.4	4.88	8.058	1.0597	115.205	133.595		NA
Across_env	HD	10	5B	85.2	4.173	6.786	1.108	74.2818	96.1182		NA
Across_env	HD	14	7B	48.1	6.978	12.063	1.2858	41.958	54.242
Across_env	PH	8	4B	25.6	24.21	63.709	13.77	24.437	26.76	NA	6
NA : Not available. (*) : Putative QTL (2.8 < LOD < 3.0).
