# Supplementary material for: QTL mapping for kernel-related traits in a durum wheat x T. dicoccum segregating population
Source: Front Plant Sci. 2023 Oct 2;14:1253385. doi: 10.3389/fpls.2023.1253385 (PMC10577384; doi:10.3389/fpls.2023.1253385)
Supplement: Supplementary file 1 [file DataSheet_1.zip › Appendix G.XLSX]

## Sheet: polymorphism data
Appendix F. In silico analysis of candidate genes
a) SNP identified between MG5323 and Svevo in candidate gene sequences
Durum wheat gene ID (Svevo v1)	Name of the corresponding cloned gene	Chr	Svevo v1, gene start (bp)	Svevo v1, gene end (bp)	N° of SNPs in gene sequences between Svevo and MG5323	N° of SNPs in CDS between Svevo and MG5323	N° SNPs in the upstream gene region (2000bp)	Chinese Spring homologue genes (IWGSC RefSeqv1.1)	QTL cluster
TRITD2Bv1G019940		chr2B	43102347	43105732	0	0	0	TraesCS2B02G079600	2
TRITD3Av1G163790	D61	chr3A	462027681	462033528	0	0	3	TraesCS3A02G245000	4
TRITD3Bv1G229090		chr3B	695923023	695925359	2	2	6*	TraesCS3B02G450900	5
TRITD3Bv1G229910		chr3B	698284979	698289045	2	2	2	TraesCS3B02G353200	5
TRITD3Bv1G231370		chr3B	702834059	702840260	0	0	0	TraesCS3B02G452800	5
TRITD3Bv1G235190		chr3B	717945284	717951605	9	7	9*	TraesCS3B02G462900	5
TRITD3Bv1G239650		chr3B	729699758	729704696	1	0	2	TraesCS3B02G470300	5
TRITD4Bv1G171270	BG1	chr4B	582040779	582043715	0	0	1	TraesCS4B02G292300	7
TRITD4Bv1G175480		chr4B	595167674	595171686	1	0	3	NA	7
TRITD4Bv1G179270		chr4B	605805960	605809660	0	0	0	TraesCS4B02G312300	7
TRITD4Bv1G177190		chr4B	600558465	600560852	0	0	0	TraesCS4B02G307400	7
TRITD6Bv1G096950	GW2	chr6B	300791561	300810375	2	0	1	TraesCS6B02G215300	8
TRITD6Bv1G115800	FUWA	chr6B	373410761	373413422	0	0	0	TraesCS6B02G235400	8
TRITD7Av1G050690	TASUS1	chr7A	111462663	111464986	0	0	3	TraesCS7A02G158900	9
TRITD7Av1G052720		chr7A	117177611	117186379	2	0	0	TraesCS7A02G164000	9
TRITD7Av1G055870		chr7A	125596127	125596126	2	0	11	TraesCS7A02G175200	9
TRITD7Av1G071860	TAGASR7	chr7A	168476262	168478785	0	0	5	TraesCS7A02G208100	9
TOTAL					21	11	46
* indicates moderate effects of some polymorphisms due to missense mutation
b) Effect of SNPs identified
Gene Name	Region	Chromosome	bp	Svevo	MG5323	INFO
TRITD3Av1G163790	upstream	chr3A	462032731	T	C	ANN=C|upstream_gene_variant|MODIFIER|TRITD3Av1G163790|TRITD3Av1G163790|transcript|TRITD3Av1G163790.3|protein_coding||c.762A>G|||||762|,C|upstream_gene_variant|MODIFIER|TRITD3Av1G163790|TRITD3Av1G163790|transcript|TRITD3Av1G163790.1|protein_coding||c.1302A>G|||||1302|,C|upstream_gene_variant|MODIFIER|TRITD3Av1G163790|TRITD3Av1G163790|transcript|TRITD3Av1G163790.2|protein_coding||c.1302A>G|||||1302…
TRITD3Av1G163790	upstream	chr3A	462032915	A	C	ANN=C|upstream_gene_variant|MODIFIER|TRITD3Av1G163790|TRITD3Av1G163790|transcript|TRITD3Av1G163790.3|protein_coding||c.946T>G|||||946|,C|upstream_gene_variant|MODIFIER|TRITD3Av1G163790|TRITD3Av1G163790|transcript|TRITD3Av1G163790.1|protein_coding||c.1486T>G|||||1486|,C|upstream_gene_variant|MODIFIER|TRITD3Av1G163790|TRITD3Av1G163790|transcript|TRITD3Av1G163790.2|protein_coding||c.1486T>G|||||1486…
TRITD3Av1G163790	upstream	chr3A	462032944	C	A	ANN=A|upstream_gene_variant|MODIFIER|TRITD3Av1G163790|TRITD3Av1G163790|transcript|TRITD3Av1G163790.3|protein_coding||c.975G>T|||||975|,A|upstream_gene_variant|MODIFIER|TRITD3Av1G163790|TRITD3Av1G163790|transcript|TRITD3Av1G163790.1|protein_coding||c.1515G>T|||||1515|,A|upstream_gene_variant|MODIFIER|TRITD3Av1G163790|TRITD3Av1G163790|transcript|TRITD3Av1G163790.2|protein_coding||c.1515G>T|||||1515…
TRITD3Bv1G229090	upstream	chr3B	695923886	A	T	ANN=T|upstream_gene_variant|MODIFIER|TRITD3Bv1G229090|TRITD3Bv1G229090|transcript|TRITD3Bv1G229090.1|protein_coding||c.528T>A|||||528|,T|upstream_gene_variant|MODIFIER|TRITD3Bv1G229100|TRITD3Bv1G229100|transcript|TRITD3Bv1G229100.2|protein_coding||c.1996A>T|||||1996|,T|upstream_gene_variant|MODIFIER|TRITD3Bv1G229100|TRITD3Bv1G229100|transcript|TRITD3Bv1G229100.1|protein_coding||c.1996A>T|||||1996…
TRITD3Bv1G229090	upstream	chr3B	695923915	C	T	ANN=T|upstream_gene_variant|MODIFIER|TRITD3Bv1G229090|TRITD3Bv1G229090|transcript|TRITD3Bv1G229090.1|protein_coding||c.557G>A|||||557|,T|upstream_gene_variant|MODIFIER|TRITD3Bv1G229100|TRITD3Bv1G229100|transcript|TRITD3Bv1G229100.2|protein_coding||c.1967C>T|||||1967|,T|upstream_gene_variant|MODIFIER|TRITD3Bv1G229100|TRITD3Bv1G229100|transcript|TRITD3Bv1G229100.1|protein_coding||c.1967C>T|||||1967…
TRITD3Bv1G229090	upstream	chr3B	695923920	T	C	ANN=C|upstream_gene_variant|MODIFIER|TRITD3Bv1G229090|TRITD3Bv1G229090|transcript|TRITD3Bv1G229090.1|protein_coding||c.562A>G|||||562|,C|upstream_gene_variant|MODIFIER|TRITD3Bv1G229100|TRITD3Bv1G229100|transcript|TRITD3Bv1G229100.2|protein_coding||c.1962T>C|||||1962|,C|upstream_gene_variant|MODIFIER|TRITD3Bv1G229100|TRITD3Bv1G229100|transcript|TRITD3Bv1G229100.1|protein_coding||c.1962T>C|||||1962…
TRITD3Bv1G229090	upstream	chr3B	695923944	T	C	ANN=C|upstream_gene_variant|MODIFIER|TRITD3Bv1G229090|TRITD3Bv1G229090|transcript|TRITD3Bv1G229090.1|protein_coding||c.586A>G|||||586|,C|upstream_gene_variant|MODIFIER|TRITD3Bv1G229100|TRITD3Bv1G229100|transcript|TRITD3Bv1G229100.2|protein_coding||c.1938T>C|||||1938|,C|upstream_gene_variant|MODIFIER|TRITD3Bv1G229100|TRITD3Bv1G229100|transcript|TRITD3Bv1G229100.1|protein_coding||c.1938T>C|||||1938…
TRITD3Bv1G229090	upstream	chr3B	695924187	C	T	ANN=T|upstream_gene_variant|MODIFIER|TRITD3Bv1G229090|TRITD3Bv1G229090|transcript|TRITD3Bv1G229090.1|protein_coding||c.829G>A|||||829|,T|upstream_gene_variant|MODIFIER|TRITD3Bv1G229100|TRITD3Bv1G229100|transcript|TRITD3Bv1G229100.2|protein_coding||c.1695C>T|||||1695|,T|upstream_gene_variant|MODIFIER|TRITD3Bv1G229100|TRITD3Bv1G229100|transcript|TRITD3Bv1G229100.1|protein_coding||c.1695C>T|||||1695…
TRITD3Bv1G229090	upstream	chr3B	695924193	C	T	ANN=T|upstream_gene_variant|MODIFIER|TRITD3Bv1G229090|TRITD3Bv1G229090|transcript|TRITD3Bv1G229090.1|protein_coding||c.835G>A|||||835|,T|upstream_gene_variant|MODIFIER|TRITD3Bv1G229100|TRITD3Bv1G229100|transcript|TRITD3Bv1G229100.2|protein_coding||c.1689C>T|||||1689|,T|upstream_gene_variant|MODIFIER|TRITD3Bv1G229100|TRITD3Bv1G229100|transcript|TRITD3Bv1G229100.1|protein_coding||c.1689C>T|||||1689…
TRITD3Bv1G229090	Gene	chr3B	695923168	A	T	ANN=T|missense_variant|MODERATE|TRITD3Bv1G229090|TRITD3Bv1G229090|transcript|TRITD3Bv1G229090.1|protein_coding|1/1|c.191T>A|p.Leu64Gln|191/336|191/336|64/111||,T|upstream_gene_variant|MODIFIER|TRITD3Bv1G229100|TRITD3Bv1G229100|transcript|TRITD3Bv1G229100.2|protein_coding||c.-2714A>T|||||2714|,T|upstream_gene_variant|MODIFIER|TRITD3Bv1G229100|TRITD3Bv1G229100|transcript|TRITD3Bv1G229100.1|protein_…
TRITD3Bv1G229090	Gene	chr3B	695923217	C	G	ANN=G|missense_variant|MODERATE|TRITD3Bv1G229090|TRITD3Bv1G229090|transcript|TRITD3Bv1G229090.1|protein_coding|1/1|c.142G>C|p.Glu48Gln|142/336|142/336|48/111||,G|upstream_gene_variant|MODIFIER|TRITD3Bv1G229100|TRITD3Bv1G229100|transcript|TRITD3Bv1G229100.2|protein_coding||c.-2665C>G|||||2665|,G|upstream_gene_variant|MODIFIER|TRITD3Bv1G229100|TRITD3Bv1G229100|transcript|TRITD3Bv1G229100.1|protein_…
TRITD3Bv1G229910	upstream	chr3B	698288043	G	A	ANN=A|upstream_gene_variant|MODIFIER|TRITD3Bv1G229910|TRITD3Bv1G229910|transcript|TRITD3Bv1G229910.1|protein_coding||c.999C>T|||||999|,A|intergenic_region|MODIFIER|TRITD3Bv1G229910TRITD3Bv1G229920|TRITD3Bv1G229910TRITD3Bv1G229920|intergenic_region|TRITD3Bv1G229910TRITD3Bv1G229920|||n.698288043G>A||||||
TRITD3Bv1G229910	upstream	chr3B	698288099	G	A	ANN=A|upstream_gene_variant|MODIFIER|TRITD3Bv1G229910|TRITD3Bv1G229910|transcript|TRITD3Bv1G229910.1|protein_coding||c.1055C>T|||||1055|,A|intergenic_region|MODIFIER|TRITD3Bv1G229910TRITD3Bv1G229920|TRITD3Bv1G229910TRITD3Bv1G229920|intergenic_region|TRITD3Bv1G229910TRITD3Bv1G229920|||n.698288099G>A||||||
TRITD3Bv1G229910	Gene	chr3B	698285111	G	A	ANN=A|synonymous_variant|LOW|TRITD3Bv1G229910|TRITD3Bv1G229910|transcript|TRITD3Bv1G229910.1|protein_coding|3/3|c.1710C>T|p.Arg570Arg|1710/1842|1710/1842|570/613||
TRITD3Bv1G229910	Gene	chr3B	698286837	C	T	ANN=T|missense_variant|MODERATE|TRITD3Bv1G229910|TRITD3Bv1G229910|transcript|TRITD3Bv1G229910.1|protein_coding|1/3|c.208G>A|p.Val70Ile|208/1842|208/1842|70/613||
TRITD3Bv1G235190	upstream	chr3B	717949851	A	G	ANN=G|upstream_gene_variant|MODIFIER|TRITD3Bv1G235190|TRITD3Bv1G235190|transcript|TRITD3Bv1G235190.1|protein_coding||c.247T>C|||||247|,G|upstream_gene_variant|MODIFIER|TRITD3Bv1G235190|TRITD3Bv1G235190|transcript|TRITD3Bv1G235190.2|protein_coding||c.247T>C|||||247|,G|upstream_gene_variant|MODIFIER|TRITD3Bv1G235190|TRITD3Bv1G235190|transcript|TRITD3Bv1G235190.3|protein_coding||c.247T>C|||||247|,G|…
TRITD3Bv1G235190	upstream	chr3B	717950566	C	T	ANN=T|upstream_gene_variant|MODIFIER|TRITD3Bv1G235190|TRITD3Bv1G235190|transcript|TRITD3Bv1G235190.1|protein_coding||c.962G>A|||||962|,T|upstream_gene_variant|MODIFIER|TRITD3Bv1G235190|TRITD3Bv1G235190|transcript|TRITD3Bv1G235190.2|protein_coding||c.962G>A|||||962|,T|upstream_gene_variant|MODIFIER|TRITD3Bv1G235190|TRITD3Bv1G235190|transcript|TRITD3Bv1G235190.3|protein_coding||c.962G>A|||||962|,T|…
TRITD3Bv1G235190	upstream	chr3B	717950716	C	T	ANN=T|upstream_gene_variant|MODIFIER|TRITD3Bv1G235190|TRITD3Bv1G235190|transcript|TRITD3Bv1G235190.1|protein_coding||c.1112G>A|||||1112|,T|upstream_gene_variant|MODIFIER|TRITD3Bv1G235190|TRITD3Bv1G235190|transcript|TRITD3Bv1G235190.2|protein_coding||c.1112G>A|||||1112|,T|upstream_gene_variant|MODIFIER|TRITD3Bv1G235190|TRITD3Bv1G235190|transcript|TRITD3Bv1G235190.3|protein_coding||c.1112G>A|||||11…
TRITD3Bv1G235190	upstream	chr3B	717950750	G	A	ANN=A|upstream_gene_variant|MODIFIER|TRITD3Bv1G235190|TRITD3Bv1G235190|transcript|TRITD3Bv1G235190.1|protein_coding||c.1146C>T|||||1146|,A|upstream_gene_variant|MODIFIER|TRITD3Bv1G235190|TRITD3Bv1G235190|transcript|TRITD3Bv1G235190.2|protein_coding||c.1146C>T|||||1146|,A|upstream_gene_variant|MODIFIER|TRITD3Bv1G235190|TRITD3Bv1G235190|transcript|TRITD3Bv1G235190.3|protein_coding||c.1146C>T|||||11…
TRITD3Bv1G235190	upstream	chr3B	717950772	A	C	ANN=C|upstream_gene_variant|MODIFIER|TRITD3Bv1G235190|TRITD3Bv1G235190|transcript|TRITD3Bv1G235190.1|protein_coding||c.1168T>G|||||1168|,C|upstream_gene_variant|MODIFIER|TRITD3Bv1G235190|TRITD3Bv1G235190|transcript|TRITD3Bv1G235190.2|protein_coding||c.1168T>G|||||1168|,C|upstream_gene_variant|MODIFIER|TRITD3Bv1G235190|TRITD3Bv1G235190|transcript|TRITD3Bv1G235190.3|protein_coding||c.1168T>G|||||11…
TRITD3Bv1G235190	upstream	chr3B	717950829	T	C	ANN=C|upstream_gene_variant|MODIFIER|TRITD3Bv1G235190|TRITD3Bv1G235190|transcript|TRITD3Bv1G235190.1|protein_coding||c.1225A>G|||||1225|,C|upstream_gene_variant|MODIFIER|TRITD3Bv1G235190|TRITD3Bv1G235190|transcript|TRITD3Bv1G235190.2|protein_coding||c.1225A>G|||||1225|,C|upstream_gene_variant|MODIFIER|TRITD3Bv1G235190|TRITD3Bv1G235190|transcript|TRITD3Bv1G235190.3|protein_coding||c.1225A>G|||||12…
TRITD3Bv1G235190	upstream	chr3B	717950878	T	C	ANN=C|upstream_gene_variant|MODIFIER|TRITD3Bv1G235190|TRITD3Bv1G235190|transcript|TRITD3Bv1G235190.1|protein_coding||c.1274A>G|||||1274|,C|upstream_gene_variant|MODIFIER|TRITD3Bv1G235190|TRITD3Bv1G235190|transcript|TRITD3Bv1G235190.2|protein_coding||c.1274A>G|||||1274|,C|upstream_gene_variant|MODIFIER|TRITD3Bv1G235190|TRITD3Bv1G235190|transcript|TRITD3Bv1G235190.3|protein_coding||c.1274A>G|||||12…
TRITD3Bv1G235190	upstream	chr3B	717951311	A	T	ANN=T|upstream_gene_variant|MODIFIER|TRITD3Bv1G235190|TRITD3Bv1G235190|transcript|TRITD3Bv1G235190.1|protein_coding||c.1707T>A|||||1707|,T|upstream_gene_variant|MODIFIER|TRITD3Bv1G235190|TRITD3Bv1G235190|transcript|TRITD3Bv1G235190.2|protein_coding||c.1707T>A|||||1707|,T|upstream_gene_variant|MODIFIER|TRITD3Bv1G235190|TRITD3Bv1G235190|transcript|TRITD3Bv1G235190.3|protein_coding||c.1707T>A|||||17…
TRITD3Bv1G235190	upstream	chr3B	717951316	G	C	ANN=C|upstream_gene_variant|MODIFIER|TRITD3Bv1G235190|TRITD3Bv1G235190|transcript|TRITD3Bv1G235190.1|protein_coding||c.1712C>G|||||1712|,C|upstream_gene_variant|MODIFIER|TRITD3Bv1G235190|TRITD3Bv1G235190|transcript|TRITD3Bv1G235190.2|protein_coding||c.1712C>G|||||1712|,C|upstream_gene_variant|MODIFIER|TRITD3Bv1G235190|TRITD3Bv1G235190|transcript|TRITD3Bv1G235190.3|protein_coding||c.1712C>G|||||17…
TRITD3Bv1G235190	Gene	chr3B	717947703	A	G	ANN=G|downstream_gene_variant|MODIFIER|TRITD3Bv1G235180|TRITD3Bv1G235180|transcript|TRITD3Bv1G235180.3|protein_coding||c.*1284A>G|||||1284|,G|downstream_gene_variant|MODIFIER|TRITD3Bv1G235180|TRITD3Bv1G235180|transcript|TRITD3Bv1G235180.1|protein_coding||c.*3674A>G|||||3674|,G|downstream_gene_variant|MODIFIER|TRITD3Bv1G235180|TRITD3Bv1G235180|transcript|TRITD3Bv1G235180.2|protein_coding||c.*2766A…
TRITD3Bv1G235190	Gene	chr3B	717948808	G	A	ANN=A|downstream_gene_variant|MODIFIER|TRITD3Bv1G235180|TRITD3Bv1G235180|transcript|TRITD3Bv1G235180.3|protein_coding||c.*2389G>A|||||2389|,A|downstream_gene_variant|MODIFIER|TRITD3Bv1G235180|TRITD3Bv1G235180|transcript|TRITD3Bv1G235180.1|protein_coding||c.*4779G>A|||||4779|,A|downstream_gene_variant|MODIFIER|TRITD3Bv1G235180|TRITD3Bv1G235180|transcript|TRITD3Bv1G235180.2|protein_coding||c.*3871G…
TRITD3Bv1G235190	Gene	chr3B	717949025	G	C	ANN=C|missense_variant|MODERATE|TRITD3Bv1G235190|TRITD3Bv1G235190|transcript|TRITD3Bv1G235190.1|protein_coding|1/5|c.580C>G|p.Pro194Ala|580/1107|580/1107|194/368||,C|missense_variant|MODERATE|TRITD3Bv1G235190|TRITD3Bv1G235190|transcript|TRITD3Bv1G235190.2|protein_coding|1/4|c.580C>G|p.Pro194Ala|580/1038|580/1038|194/345||,C|missense_variant|MODERATE|TRITD3Bv1G235190|TRITD3Bv1G235190|transcript|TR…
TRITD3Bv1G235190	Gene	chr3B	717949035	G	A	ANN=A|synonymous_variant|LOW|TRITD3Bv1G235190|TRITD3Bv1G235190|transcript|TRITD3Bv1G235190.1|protein_coding|1/5|c.570C>T|p.Val190Val|570/1107|570/1107|190/368||,A|synonymous_variant|LOW|TRITD3Bv1G235190|TRITD3Bv1G235190|transcript|TRITD3Bv1G235190.2|protein_coding|1/4|c.570C>T|p.Val190Val|570/1038|570/1038|190/345||,A|synonymous_variant|LOW|TRITD3Bv1G235190|TRITD3Bv1G235190|transcript|TRITD3Bv1G2…
TRITD3Bv1G235190	Gene	chr3B	717949047	G	T	ANN=T|synonymous_variant|LOW|TRITD3Bv1G235190|TRITD3Bv1G235190|transcript|TRITD3Bv1G235190.1|protein_coding|1/5|c.558C>A|p.Val186Val|558/1107|558/1107|186/368||,T|synonymous_variant|LOW|TRITD3Bv1G235190|TRITD3Bv1G235190|transcript|TRITD3Bv1G235190.2|protein_coding|1/4|c.558C>A|p.Val186Val|558/1038|558/1038|186/345||,T|synonymous_variant|LOW|TRITD3Bv1G235190|TRITD3Bv1G235190|transcript|TRITD3Bv1G2…
TRITD3Bv1G235190	Gene	chr3B	717949065	G	C	ANN=C|synonymous_variant|LOW|TRITD3Bv1G235190|TRITD3Bv1G235190|transcript|TRITD3Bv1G235190.1|protein_coding|1/5|c.540C>G|p.Ala180Ala|540/1107|540/1107|180/368||,C|synonymous_variant|LOW|TRITD3Bv1G235190|TRITD3Bv1G235190|transcript|TRITD3Bv1G235190.2|protein_coding|1/4|c.540C>G|p.Ala180Ala|540/1038|540/1038|180/345||,C|synonymous_variant|LOW|TRITD3Bv1G235190|TRITD3Bv1G235190|transcript|TRITD3Bv1G2…
TRITD3Bv1G235190	Gene	chr3B	717949095	G	C	ANN=C|synonymous_variant|LOW|TRITD3Bv1G235190|TRITD3Bv1G235190|transcript|TRITD3Bv1G235190.1|protein_coding|1/5|c.510C>G|p.Val170Val|510/1107|510/1107|170/368||,C|synonymous_variant|LOW|TRITD3Bv1G235190|TRITD3Bv1G235190|transcript|TRITD3Bv1G235190.2|protein_coding|1/4|c.510C>G|p.Val170Val|510/1038|510/1038|170/345||,C|synonymous_variant|LOW|TRITD3Bv1G235190|TRITD3Bv1G235190|transcript|TRITD3Bv1G2…
TRITD3Bv1G235190	Gene	chr3B	717949140	G	A	ANN=A|synonymous_variant|LOW|TRITD3Bv1G235190|TRITD3Bv1G235190|transcript|TRITD3Bv1G235190.1|protein_coding|1/5|c.465C>T|p.Phe155Phe|465/1107|465/1107|155/368||,A|synonymous_variant|LOW|TRITD3Bv1G235190|TRITD3Bv1G235190|transcript|TRITD3Bv1G235190.2|protein_coding|1/4|c.465C>T|p.Phe155Phe|465/1038|465/1038|155/345||,A|synonymous_variant|LOW|TRITD3Bv1G235190|TRITD3Bv1G235190|transcript|TRITD3Bv1G2…
TRITD3Bv1G235190	Gene	chr3B	717949182	G	C	ANN=C|synonymous_variant|LOW|TRITD3Bv1G235190|TRITD3Bv1G235190|transcript|TRITD3Bv1G235190.1|protein_coding|1/5|c.423C>G|p.Leu141Leu|423/1107|423/1107|141/368||,C|synonymous_variant|LOW|TRITD3Bv1G235190|TRITD3Bv1G235190|transcript|TRITD3Bv1G235190.2|protein_coding|1/4|c.423C>G|p.Leu141Leu|423/1038|423/1038|141/345||,C|synonymous_variant|LOW|TRITD3Bv1G235190|TRITD3Bv1G235190|transcript|TRITD3Bv1G2…
TRITD3Bv1G239650	upstream	chr3B	729703281	T	C	ANN=C|upstream_gene_variant|MODIFIER|TRITD3Bv1G239650|TRITD3Bv1G239650|transcript|TRITD3Bv1G239650.3|protein_coding||c.586A>G|||||586|,C|upstream_gene_variant|MODIFIER|TRITD3Bv1G239650|TRITD3Bv1G239650|transcript|TRITD3Bv1G239650.1|protein_coding||c.2369A>G|||||2369|,C|upstream_gene_variant|MODIFIER|TRITD3Bv1G239650|TRITD3Bv1G239650|transcript|TRITD3Bv1G239650.2|protein_coding||c.2029A>G|||||2029…
TRITD3Bv1G239651	upstream	chr3B	729704467	C	T	ANN=T|upstream_gene_variant|MODIFIER|TRITD3Bv1G239650|TRITD3Bv1G239650|transcript|TRITD3Bv1G239650.3|protein_coding||c.1772G>A|||||1772|,T|upstream_gene_variant|MODIFIER|TRITD3Bv1G239650|TRITD3Bv1G239650|transcript|TRITD3Bv1G239650.1|protein_coding||c.3555G>A|||||3555|,T|upstream_gene_variant|MODIFIER|TRITD3Bv1G239650|TRITD3Bv1G239650|transcript|TRITD3Bv1G239650.2|protein_coding||c.3215G>A|||||32…
TRITD3Bv1G239650	Gene	chr3B	729701291	G	C	ANN=C|upstream_gene_variant|MODIFIER|TRITD3Bv1G239650|TRITD3Bv1G239650|transcript|TRITD3Bv1G239650.1|protein_coding||c.-379C>G|||||379|,C|upstream_gene_variant|MODIFIER|TRITD3Bv1G239650|TRITD3Bv1G239650|transcript|TRITD3Bv1G239650.2|protein_coding||c.-39C>G|||||39|,C|downstream_gene_variant|MODIFIER|TRITD3Bv1G239640|TRITD3Bv1G239640|transcript|TRITD3Bv1G239640.1|protein_coding||c.*1896G>C|||||189…
TRITD4Bv1G171270	upstream	chr4B	582043650	A	C	ANN=C|upstream_gene_variant|MODIFIER|TRITD4Bv1G171270|TRITD4Bv1G171270|transcript|TRITD4Bv1G171270.1|protein_coding||c.1936T>G|||||1936|,C|intergenic_region|MODIFIER|TRITD4Bv1G171270TRITD4Bv1G171280|TRITD4Bv1G171270TRITD4Bv1G171280|intergenic_region|TRITD4Bv1G171270TRITD4Bv1G171280|||n.582043650A>C||||||
TRITD4Bv1G175480	upstream	chr4B	595170248	T	C	ANN=C|upstream_gene_variant|MODIFIER|TRITD4Bv1G175480|TRITD4Bv1G175480|transcript|TRITD4Bv1G175480.2|protein_coding||c.563A>G|||||563|,C|upstream_gene_variant|MODIFIER|TRITD4Bv1G175480|TRITD4Bv1G175480|transcript|TRITD4Bv1G175480.1|protein_coding||c.1726A>G|||||1726|,C|intergenic_region|MODIFIER|TRITD4Bv1G175480TRITD4Bv1G175490|TRITD4Bv1G175480TRITD4Bv1G175490|intergenic_region|TRITD4Bv1G175480TR…
TRITD4Bv1G175480	upstream	chr4B	595170956	A	G	ANN=G|upstream_gene_variant|MODIFIER|TRITD4Bv1G175480|TRITD4Bv1G175480|transcript|TRITD4Bv1G175480.2|protein_coding||c.1271T>C|||||1271|,G|upstream_gene_variant|MODIFIER|TRITD4Bv1G175480|TRITD4Bv1G175480|transcript|TRITD4Bv1G175480.1|protein_coding||c.2434T>C|||||2434|,G|intergenic_region|MODIFIER|TRITD4Bv1G175480TRITD4Bv1G175490|TRITD4Bv1G175480TRITD4Bv1G175490|intergenic_region|TRITD4Bv1G175480…
TRITD4Bv1G175480	upstream	chr4B	595171578	T	C	ANN=C|upstream_gene_variant|MODIFIER|TRITD4Bv1G175480|TRITD4Bv1G175480|transcript|TRITD4Bv1G175480.2|protein_coding||c.1893A>G|||||1893|,C|upstream_gene_variant|MODIFIER|TRITD4Bv1G175480|TRITD4Bv1G175480|transcript|TRITD4Bv1G175480.1|protein_coding||c.3056A>G|||||3056|,C|intergenic_region|MODIFIER|TRITD4Bv1G175480TRITD4Bv1G175490|TRITD4Bv1G175480TRITD4Bv1G175490|intergenic_region|TRITD4Bv1G175480…
TRITD4Bv1G175480	Gene	chr4B	595168436	G	A	ANN=A|splice_region_variant&intron_variant|LOW|TRITD4Bv1G175480|TRITD4Bv1G175480|transcript|TRITD4Bv1G175480.2|protein_coding|2/2|c.1069-4C>T||||||,A|splice_region_variant&intron_variant|LOW|TRITD4Bv1G175480|TRITD4Bv1G175480|transcript|TRITD4Bv1G175480.1|protein_coding|1/1|c.4-4C>T||||||
TRITD6Bv1G096950	upstream	chr6B	300809397	G	A	ANN=A|upstream_gene_variant|MODIFIER|TRITD6Bv1G096950|TRITD6Bv1G096950|transcript|TRITD6Bv1G096950.2|protein_coding||c.1023C>T|||||1023|,A|upstream_gene_variant|MODIFIER|TRITD6Bv1G096950|TRITD6Bv1G096950|transcript|TRITD6Bv1G096950.1|protein_coding||c.2956C>T|||||2956|,A|upstream_gene_variant|MODIFIER|TRITD6Bv1G096950|TRITD6Bv1G096950|transcript|TRITD6Bv1G096950.3|protein_coding||c.1023C>T|||||10…
TRITD6Bv1G096950	Gene	chr6B	300792412	C	T	ANN=T|upstream_gene_variant|MODIFIER|TRITD6Bv1G096960|TRITD6Bv1G096960|transcript|TRITD6Bv1G096960.1|protein_coding||c.-2881C>T|||||2881|,T|intron_variant|MODIFIER|TRITD6Bv1G096950|TRITD6Bv1G096950|transcript|TRITD6Bv1G096950.2|protein_coding|7/7|c.712-574G>A||||||,T|intron_variant|MODIFIER|TRITD6Bv1G096950|TRITD6Bv1G096950|transcript|TRITD6Bv1G096950.1|protein_coding|6/6|c.487-577G>A||||||,T|int…
TRITD6Bv1G096950	Gene	chr6B	300798318	T	C	ANN=C|upstream_gene_variant|MODIFIER|TRITD6Bv1G096970|TRITD6Bv1G096970|transcript|TRITD6Bv1G096970.1|protein_coding||c.-4377T>C|||||4377|,C|downstream_gene_variant|MODIFIER|TRITD6Bv1G096960|TRITD6Bv1G096960|transcript|TRITD6Bv1G096960.1|protein_coding||c.*2534T>C|||||2534|,C|intron_variant|MODIFIER|TRITD6Bv1G096950|TRITD6Bv1G096950|transcript|TRITD6Bv1G096950.2|protein_coding|6/7|c.645-5245A>G|||…
TRITD7Av1G050690	upstream	chr7A	111463948	G	A	ANN=A|synonymous_variant|LOW|TRITD7Av1G050690|TRITD7Av1G050690|transcript|TRITD7Av1G050690.4|protein_coding|8/15|c.1113C>T|p.Leu371Leu|1113/2490|1113/2490|371/829||,A|synonymous_variant|LOW|TRITD7Av1G050690|TRITD7Av1G050690|transcript|TRITD7Av1G050690.2|protein_coding|5/12|c.678C>T|p.Leu226Leu|678/2055|678/2055|226/684||,A|synonymous_variant|LOW|TRITD7Av1G050690|TRITD7Av1G050690|transcript|TRITD7…
TRITD7Av1G050690	upstream	chr7A	111464274	C	T	ANN=T|splice_region_variant&intron_variant|LOW|TRITD7Av1G050690|TRITD7Av1G050690|transcript|TRITD7Av1G050690.4|protein_coding|6/14|c.8985G>A||||||,T|splice_region_variant&intron_variant|LOW|TRITD7Av1G050690|TRITD7Av1G050690|transcript|TRITD7Av1G050690.2|protein_coding|3/11|c.4635G>A||||||,T|splice_region_variant&intron_variant|LOW|TRITD7Av1G050690|TRITD7Av1G050690|transcript|TRITD7Av1G050690.3|pr…
TRITD7Av1G050690	upstream	chr7A	111464305	G	A	ANN=A|missense_variant|MODERATE|TRITD7Av1G050690|TRITD7Av1G050690|transcript|TRITD7Av1G050690.30|protein_coding|6/7|c.944C>T|p.Pro315Leu|944/996|944/996|315/331||,A|upstream_gene_variant|MODIFIER|TRITD7Av1G050690|TRITD7Av1G050690|transcript|TRITD7Av1G050690.1|protein_coding||c.559C>T|||||559|,A|upstream_gene_variant|MODIFIER|TRITD7Av1G050690|TRITD7Av1G050690|transcript|TRITD7Av1G050690.5|protein_…
TRITD7Av1G052720	Gene	chr7A	117180548	T	C	ANN=C|upstream_gene_variant|MODIFIER|TRITD7Av1G052710|TRITD7Av1G052710|transcript|TRITD7Av1G052710.1|protein_coding||c.-2981A>G|||||2981|,C|upstream_gene_variant|MODIFIER|TRITD7Av1G052710|TRITD7Av1G052710|transcript|TRITD7Av1G052710.2|protein_coding||c.-2981A>G|||||2981|,C|downstream_gene_variant|MODIFIER|TRITD7Av1G052720|TRITD7Av1G052720|transcript|TRITD7Av1G052720.6|protein_coding||c.*587A>G|||…
TRITD7Av1G052720	Gene	chr7A	117182013	G	A	ANN=A|upstream_gene_variant|MODIFIER|TRITD7Av1G052710|TRITD7Av1G052710|transcript|TRITD7Av1G052710.1|protein_coding||c.-4446C>T|||||4446|,A|upstream_gene_variant|MODIFIER|TRITD7Av1G052710|TRITD7Av1G052710|transcript|TRITD7Av1G052710.2|protein_coding||c.-4446C>T|||||4446|,A|upstream_gene_variant|MODIFIER|TRITD7Av1G052720|TRITD7Av1G052720|transcript|TRITD7Av1G052720.1|protein_coding||c.-1363C>T||||…
TRITD7Av1G055870	upstream	chr7A	125594204	A	G	ANN=G|upstream_gene_variant|MODIFIER|TRITD7Av1G055870|TRITD7Av1G055870|transcript|TRITD7Av1G055870.1|protein_coding||c.1923A>G|||||1923|,G|upstream_gene_variant|MODIFIER|TRITD7Av1G055870|TRITD7Av1G055870|transcript|TRITD7Av1G055870.2|protein_coding||c.1923A>G|||||1923|,G|upstream_gene_variant|MODIFIER|TRITD7Av1G055870|TRITD7Av1G055870|transcript|TRITD7Av1G055870.3|protein_coding||c.1923A>G|||||19…
TRITD7Av1G055870	upstream	chr7A	125594217	G	A	ANN=A|upstream_gene_variant|MODIFIER|TRITD7Av1G055870|TRITD7Av1G055870|transcript|TRITD7Av1G055870.1|protein_coding||c.1910G>A|||||1910|,A|upstream_gene_variant|MODIFIER|TRITD7Av1G055870|TRITD7Av1G055870|transcript|TRITD7Av1G055870.2|protein_coding||c.1910G>A|||||1910|,A|upstream_gene_variant|MODIFIER|TRITD7Av1G055870|TRITD7Av1G055870|transcript|TRITD7Av1G055870.3|protein_coding||c.1910G>A|||||19…
TRITD7Av1G055870	upstream	chr7A	125594230	G	A	ANN=A|upstream_gene_variant|MODIFIER|TRITD7Av1G055870|TRITD7Av1G055870|transcript|TRITD7Av1G055870.1|protein_coding||c.1897G>A|||||1897|,A|upstream_gene_variant|MODIFIER|TRITD7Av1G055870|TRITD7Av1G055870|transcript|TRITD7Av1G055870.2|protein_coding||c.1897G>A|||||1897|,A|upstream_gene_variant|MODIFIER|TRITD7Av1G055870|TRITD7Av1G055870|transcript|TRITD7Av1G055870.3|protein_coding||c.1897G>A|||||18…
TRITD7Av1G055870	upstream	chr7A	125594276	C	T	ANN=T|upstream_gene_variant|MODIFIER|TRITD7Av1G055870|TRITD7Av1G055870|transcript|TRITD7Av1G055870.1|protein_coding||c.1851C>T|||||1851|,T|upstream_gene_variant|MODIFIER|TRITD7Av1G055870|TRITD7Av1G055870|transcript|TRITD7Av1G055870.2|protein_coding||c.1851C>T|||||1851|,T|upstream_gene_variant|MODIFIER|TRITD7Av1G055870|TRITD7Av1G055870|transcript|TRITD7Av1G055870.3|protein_coding||c.1851C>T|||||18…
TRITD7Av1G055870	upstream	chr7A	125594283	T	C	ANN=C|upstream_gene_variant|MODIFIER|TRITD7Av1G055870|TRITD7Av1G055870|transcript|TRITD7Av1G055870.1|protein_coding||c.1844T>C|||||1844|,C|upstream_gene_variant|MODIFIER|TRITD7Av1G055870|TRITD7Av1G055870|transcript|TRITD7Av1G055870.2|protein_coding||c.1844T>C|||||1844|,C|upstream_gene_variant|MODIFIER|TRITD7Av1G055870|TRITD7Av1G055870|transcript|TRITD7Av1G055870.3|protein_coding||c.1844T>C|||||18…
TRITD7Av1G055870	upstream	chr7A	125594320	T	C	ANN=C|upstream_gene_variant|MODIFIER|TRITD7Av1G055870|TRITD7Av1G055870|transcript|TRITD7Av1G055870.1|protein_coding||c.1807T>C|||||1807|,C|upstream_gene_variant|MODIFIER|TRITD7Av1G055870|TRITD7Av1G055870|transcript|TRITD7Av1G055870.2|protein_coding||c.1807T>C|||||1807|,C|upstream_gene_variant|MODIFIER|TRITD7Av1G055870|TRITD7Av1G055870|transcript|TRITD7Av1G055870.3|protein_coding||c.1807T>C|||||18…
TRITD7Av1G055870	upstream	chr7A	125594332	T	C	ANN=C|upstream_gene_variant|MODIFIER|TRITD7Av1G055870|TRITD7Av1G055870|transcript|TRITD7Av1G055870.1|protein_coding||c.1795T>C|||||1795|,C|upstream_gene_variant|MODIFIER|TRITD7Av1G055870|TRITD7Av1G055870|transcript|TRITD7Av1G055870.2|protein_coding||c.1795T>C|||||1795|,C|upstream_gene_variant|MODIFIER|TRITD7Av1G055870|TRITD7Av1G055870|transcript|TRITD7Av1G055870.3|protein_coding||c.1795T>C|||||17…
TRITD7Av1G055870	upstream	chr7A	125594408	T	C	ANN=C|upstream_gene_variant|MODIFIER|TRITD7Av1G055870|TRITD7Av1G055870|transcript|TRITD7Av1G055870.1|protein_coding||c.1719T>C|||||1719|,C|upstream_gene_variant|MODIFIER|TRITD7Av1G055870|TRITD7Av1G055870|transcript|TRITD7Av1G055870.2|protein_coding||c.1719T>C|||||1719|,C|upstream_gene_variant|MODIFIER|TRITD7Av1G055870|TRITD7Av1G055870|transcript|TRITD7Av1G055870.3|protein_coding||c.1719T>C|||||17…
TRITD7Av1G055870	upstream	chr7A	125594438	C	T	ANN=T|upstream_gene_variant|MODIFIER|TRITD7Av1G055870|TRITD7Av1G055870|transcript|TRITD7Av1G055870.1|protein_coding||c.1689C>T|||||1689|,T|upstream_gene_variant|MODIFIER|TRITD7Av1G055870|TRITD7Av1G055870|transcript|TRITD7Av1G055870.2|protein_coding||c.1689C>T|||||1689|,T|upstream_gene_variant|MODIFIER|TRITD7Av1G055870|TRITD7Av1G055870|transcript|TRITD7Av1G055870.3|protein_coding||c.1689C>T|||||16…
TRITD7Av1G055870	upstream	chr7A	125594532	T	C	ANN=C|upstream_gene_variant|MODIFIER|TRITD7Av1G055870|TRITD7Av1G055870|transcript|TRITD7Av1G055870.1|protein_coding||c.1595T>C|||||1595|,C|upstream_gene_variant|MODIFIER|TRITD7Av1G055870|TRITD7Av1G055870|transcript|TRITD7Av1G055870.2|protein_coding||c.1595T>C|||||1595|,C|upstream_gene_variant|MODIFIER|TRITD7Av1G055870|TRITD7Av1G055870|transcript|TRITD7Av1G055870.3|protein_coding||c.1595T>C|||||15…
TRITD7Av1G055870	upstream	chr7A	125595896	C	A	ANN=A|upstream_gene_variant|MODIFIER|TRITD7Av1G055870|TRITD7Av1G055870|transcript|TRITD7Av1G055870.1|protein_coding||c.231C>A|||||231|,A|upstream_gene_variant|MODIFIER|TRITD7Av1G055870|TRITD7Av1G055870|transcript|TRITD7Av1G055870.2|protein_coding||c.231C>A|||||231|,A|upstream_gene_variant|MODIFIER|TRITD7Av1G055870|TRITD7Av1G055870|transcript|TRITD7Av1G055870.3|protein_coding||c.231C>A|||||231|,A|…
TRITD7Av1G055870	Gene	chr7A	125598414	A	G	ANN=G|intron_variant|MODIFIER|TRITD7Av1G055870|TRITD7Av1G055870|transcript|TRITD7Av1G055870.1|protein_coding|1/7|c.187-390A>G||||||,G|intron_variant|MODIFIER|TRITD7Av1G055870|TRITD7Av1G055870|transcript|TRITD7Av1G055870.2|protein_coding|1/7|c.183-905A>G||||||,G|intron_variant|MODIFIER|TRITD7Av1G055870|TRITD7Av1G055870|transcript|TRITD7Av1G055870.3|protein_coding|1/7|c.183-905A>G||||||,G|intron_va…
TRITD7Av1G055870	Gene	chr7A	125598980	T	C	ANN=C|intron_variant|MODIFIER|TRITD7Av1G055870|TRITD7Av1G055870|transcript|TRITD7Av1G055870.1|protein_coding|2/7|c.236+127T>C||||||,C|intron_variant|MODIFIER|TRITD7Av1G055870|TRITD7Av1G055870|transcript|TRITD7Av1G055870.2|protein_coding|1/7|c.183-339T>C||||||,C|intron_variant|MODIFIER|TRITD7Av1G055870|TRITD7Av1G055870|transcript|TRITD7Av1G055870.3|protein_coding|1/7|c.183-339T>C||||||,C|intron_va…
TRITD7Av1G071860	upstream	chr7A	168477498	G	A	ANN=A|upstream_gene_variant|MODIFIER|TRITD7Av1G071860|TRITD7Av1G071860|transcript|TRITD7Av1G071860.1|protein_coding||c.714C>T|||||714|,A|intergenic_region|MODIFIER|TRITD7Av1G071860TRITD7Av1G071870|TRITD7Av1G071860TRITD7Av1G071870|intergenic_region|TRITD7Av1G071860TRITD7Av1G071870|||n.168477498G>A||||||
TRITD7Av1G071860	upstream	chr7A	168477858	A	G	ANN=G|upstream_gene_variant|MODIFIER|TRITD7Av1G071860|TRITD7Av1G071860|transcript|TRITD7Av1G071860.1|protein_coding||c.1074T>C|||||1074|,G|intergenic_region|MODIFIER|TRITD7Av1G071860TRITD7Av1G071870|TRITD7Av1G071860TRITD7Av1G071870|intergenic_region|TRITD7Av1G071860TRITD7Av1G071870|||n.168477858A>G||||||
TRITD7Av1G071860	upstream	chr7A	168477871	A	G	ANN=G|upstream_gene_variant|MODIFIER|TRITD7Av1G071860|TRITD7Av1G071860|transcript|TRITD7Av1G071860.1|protein_coding||c.1087T>C|||||1087|,G|intergenic_region|MODIFIER|TRITD7Av1G071860TRITD7Av1G071870|TRITD7Av1G071860TRITD7Av1G071870|intergenic_region|TRITD7Av1G071860TRITD7Av1G071870|||n.168477871A>G||||||
TRITD7Av1G071860	upstream	chr7A	168478141	A	G	ANN=G|upstream_gene_variant|MODIFIER|TRITD7Av1G071860|TRITD7Av1G071860|transcript|TRITD7Av1G071860.1|protein_coding||c.1357T>C|||||1357|,G|intergenic_region|MODIFIER|TRITD7Av1G071860TRITD7Av1G071870|TRITD7Av1G071860TRITD7Av1G071870|intergenic_region|TRITD7Av1G071860TRITD7Av1G071870|||n.168478141A>G||||||
TRITD7Av1G071860	upstream	chr7A	168478149	G	T	ANN=T|upstream_gene_variant|MODIFIER|TRITD7Av1G071860|TRITD7Av1G071860|transcript|TRITD7Av1G071860.1|protein_coding||c.1365C>A|||||1365|,T|intergenic_region|MODIFIER|TRITD7Av1G071860TRITD7Av1G071870|TRITD7Av1G071860TRITD7Av1G071870|intergenic_region|TRITD7Av1G071860TRITD7Av1G071870|||n.168478149G>T||||||

## Sheet: expression data
Appendix F. In silico analysis of candidate genes: transcriptional profiles of bread wheat homologus of candidate genes
Gene	Trt	Log2tpm
TraesCS2B02G079600	Root_Seedling	0.3299
TraesCS2B02G079600	Leaf_Seedling	0.677557
TraesCS2B02G079600	Leaf_Vegetative	1.18725
TraesCS2B02G079600	Root_Vegetative	1.41399
TraesCS2B02G079600	Leaf_Reproductive	0
TraesCS2B02G079600	Root_Reproductive	0.494133
TraesCS2B02G079600	Spike_Reproductive	0
TraesCS2B02G079600	Grain_Reproductive	0
TraesCS2B02G079600	Leaf_Vegetative	0
TraesCS2B02G079600	Root_Vegetative	2.1549
TraesCS2B02G079600	Spike_Reproductive	1.61977
TraesCS2B02G079600	Grain_Reproductive	0
TraesCS2B02G079600	Grain_Reproductive	0
TraesCS2B02G079600	Leaf_Reproductive	0
TraesCS2B02G079600	Leaf_Seedling	1.00124
TraesCS2B02G079600	Spike_Reproductive	1.13484
TraesCS2B02G079600	Leaf_Seedling	1.5687
TraesCS2B02G079600	Leaf_Reproductive	0
TraesCS2B02G079600	Root_Seedling	2.36077
TraesCS2B02G079600	Root_Reproductive	2.51865
TraesCS2B02G079600	Spike_Vegetative	3.62315
TraesCS2B02G079600	Leaf_Vegetative	0
TraesCS2B02G079600	Leaf_Vegetative	0
TraesCS2B02G079600	Root_Vegetative	1.85548
TraesCS2B02G079600	Spike_Reproductive	1.87385
TraesCS3A02G245000	Root_Seedling	2.88066
TraesCS3A02G245000	Leaf_Seedling	2.90178
TraesCS3A02G245000	Leaf_Vegetative	2.72671
TraesCS3A02G245000	Root_Vegetative	3.28218
TraesCS3A02G245000	Leaf_Reproductive	1.42844
TraesCS3A02G245000	Root_Reproductive	3.15053
TraesCS3A02G245000	Spike_Reproductive	1.98209
TraesCS3A02G245000	Grain_Reproductive	0.293438
TraesCS3A02G245000	Leaf_Vegetative	1.55597
TraesCS3A02G245000	Root_Vegetative	3.36821
TraesCS3A02G245000	Spike_Reproductive	2.85536
TraesCS3A02G245000	Grain_Reproductive	0
TraesCS3A02G245000	Grain_Reproductive	0
TraesCS3A02G245000	Leaf_Reproductive	0
TraesCS3A02G245000	Leaf_Seedling	2.07893
TraesCS3A02G245000	Spike_Reproductive	2.1392
TraesCS3A02G245000	Leaf_Seedling	2.45808
TraesCS3A02G245000	Leaf_Reproductive	0.575641
TraesCS3A02G245000	Root_Seedling	3.26489
TraesCS3A02G245000	Root_Reproductive	3.38781
TraesCS3A02G245000	Spike_Vegetative	3.9632
TraesCS3A02G245000	Leaf_Vegetative	0
TraesCS3A02G245000	Leaf_Vegetative	0
TraesCS3A02G245000	Root_Vegetative	3.48344
TraesCS3A02G245000	Spike_Reproductive	2.17367
TraesCS3B02G450900	Root_Seedling	0
TraesCS3B02G450900	Leaf_Seedling	0
TraesCS3B02G450900	Leaf_Vegetative	0
TraesCS3B02G450900	Root_Vegetative	0
TraesCS3B02G450900	Leaf_Reproductive	0.325543
TraesCS3B02G450900	Root_Reproductive	0
TraesCS3B02G450900	Spike_Reproductive	0.178659
TraesCS3B02G450900	Grain_Reproductive	0
TraesCS3B02G450900	Leaf_Vegetative	0.548294
TraesCS3B02G450900	Root_Vegetative	0
TraesCS3B02G450900	Spike_Reproductive	0
TraesCS3B02G450900	Grain_Reproductive	0
TraesCS3B02G450900	Grain_Reproductive	0
TraesCS3B02G450900	Leaf_Reproductive	0.160109
TraesCS3B02G450900	Leaf_Seedling	0.0890396
TraesCS3B02G450900	Spike_Reproductive	0
TraesCS3B02G450900	Leaf_Seedling	0
TraesCS3B02G450900	Leaf_Reproductive	0
TraesCS3B02G450900	Root_Seedling	0
TraesCS3B02G450900	Root_Reproductive	0
TraesCS3B02G450900	Spike_Vegetative	0
TraesCS3B02G450900	Leaf_Vegetative	0.28633
TraesCS3B02G450900	Leaf_Vegetative	0
TraesCS3B02G450900	Root_Vegetative	0
TraesCS3B02G450900	Spike_Reproductive	0
TraesCS3B02G353200	Root_Seedling	0.0841167
TraesCS3B02G353200	Leaf_Seedling	0
TraesCS3B02G353200	Leaf_Vegetative	0
TraesCS3B02G353200	Root_Vegetative	0
TraesCS3B02G353200	Leaf_Reproductive	0
TraesCS3B02G353200	Root_Reproductive	0
TraesCS3B02G353200	Spike_Reproductive	2.47437
TraesCS3B02G353200	Grain_Reproductive	0
TraesCS3B02G353200	Leaf_Vegetative	0
TraesCS3B02G353200	Root_Vegetative	0
TraesCS3B02G353200	Spike_Reproductive	2.8259
TraesCS3B02G353200	Grain_Reproductive	0
TraesCS3B02G353200	Grain_Reproductive	0
TraesCS3B02G353200	Leaf_Reproductive	0
TraesCS3B02G353200	Leaf_Seedling	0
TraesCS3B02G353200	Spike_Reproductive	1.74279
TraesCS3B02G353200	Leaf_Seedling	0
TraesCS3B02G353200	Leaf_Reproductive	0
TraesCS3B02G353200	Root_Seedling	0
TraesCS3B02G353200	Root_Reproductive	0
TraesCS3B02G353200	Spike_Vegetative	0.415623
TraesCS3B02G353200	Leaf_Vegetative	0
TraesCS3B02G353200	Leaf_Vegetative	0
TraesCS3B02G353200	Root_Vegetative	0
TraesCS3B02G353200	Spike_Reproductive	3.01301
TraesCS3B02G462900	Root_Seedling	0.635458
TraesCS3B02G462900	Leaf_Seedling	0
TraesCS3B02G462900	Leaf_Vegetative	0.387195
TraesCS3B02G462900	Root_Vegetative	0
TraesCS3B02G462900	Leaf_Reproductive	2.05266
TraesCS3B02G462900	Root_Reproductive	2.60368
TraesCS3B02G462900	Spike_Reproductive	1.64698
TraesCS3B02G462900	Grain_Reproductive	0
TraesCS3B02G462900	Leaf_Vegetative	0.521929
TraesCS3B02G462900	Root_Vegetative	1.63104
TraesCS3B02G462900	Spike_Reproductive	1.32293
TraesCS3B02G462900	Grain_Reproductive	0
TraesCS3B02G462900	Grain_Reproductive	0
TraesCS3B02G462900	Leaf_Reproductive	2.86713
TraesCS3B02G462900	Leaf_Seedling	0.573833
TraesCS3B02G462900	Spike_Reproductive	0.752231
TraesCS3B02G462900	Leaf_Seedling	0
TraesCS3B02G462900	Leaf_Reproductive	1.9048
TraesCS3B02G462900	Root_Seedling	0
TraesCS3B02G462900	Root_Reproductive	2.68061
TraesCS3B02G462900	Spike_Vegetative	0
TraesCS3B02G462900	Leaf_Vegetative	1.91599
TraesCS3B02G462900	Leaf_Vegetative	0.601739
TraesCS3B02G462900	Root_Vegetative	1.03137
TraesCS3B02G462900	Spike_Reproductive	0
TraesCS3B02G470300	Root_Seedling	2.97242
TraesCS3B02G470300	Leaf_Seedling	2.18543
TraesCS3B02G470300	Leaf_Vegetative	2.80822
TraesCS3B02G470300	Root_Vegetative	3.1302
TraesCS3B02G470300	Leaf_Reproductive	3.20205
TraesCS3B02G470300	Root_Reproductive	3.79939
TraesCS3B02G470300	Spike_Reproductive	2.49883
TraesCS3B02G470300	Grain_Reproductive	3.53906
TraesCS3B02G470300	Leaf_Vegetative	2.94251
TraesCS3B02G470300	Root_Vegetative	3.74939
TraesCS3B02G470300	Spike_Reproductive	2.99752
TraesCS3B02G470300	Grain_Reproductive	3.9282
TraesCS3B02G470300	Grain_Reproductive	3.70362
TraesCS3B02G470300	Leaf_Reproductive	3.23117
TraesCS3B02G470300	Leaf_Seedling	2.7278
TraesCS3B02G470300	Spike_Reproductive	3.06038
TraesCS3B02G470300	Leaf_Seedling	2.55183
TraesCS3B02G470300	Leaf_Reproductive	3.3958
TraesCS3B02G470300	Root_Seedling	3.34524
TraesCS3B02G470300	Root_Reproductive	3.61633
TraesCS3B02G470300	Spike_Vegetative	2.75832
TraesCS3B02G470300	Leaf_Vegetative	2.62553
TraesCS3B02G470300	Leaf_Vegetative	2.29509
TraesCS3B02G470300	Root_Vegetative	3.55471
TraesCS3B02G470300	Spike_Reproductive	2.47465
TraesCS4B02G292300	Root_Seedling	0.319273
TraesCS4B02G292300	Leaf_Seedling	0.634012
TraesCS4B02G292300	Leaf_Vegetative	1.13709
TraesCS4B02G292300	Root_Vegetative	0.786675
TraesCS4B02G292300	Leaf_Reproductive	0.997923
TraesCS4B02G292300	Root_Reproductive	0.510023
TraesCS4B02G292300	Spike_Reproductive	0.412174
TraesCS4B02G292300	Grain_Reproductive	0
TraesCS4B02G292300	Leaf_Vegetative	0.167374
TraesCS4B02G292300	Root_Vegetative	0.234293
TraesCS4B02G292300	Spike_Reproductive	1.68479
TraesCS4B02G292300	Grain_Reproductive	0
TraesCS4B02G292300	Grain_Reproductive	0
TraesCS4B02G292300	Leaf_Reproductive	0.801649
TraesCS4B02G292300	Leaf_Seedling	0.64492
TraesCS4B02G292300	Spike_Reproductive	1.21109
TraesCS4B02G292300	Leaf_Seedling	0
TraesCS4B02G292300	Leaf_Reproductive	1.09112
TraesCS4B02G292300	Root_Seedling	0
TraesCS4B02G292300	Root_Reproductive	0.121639
TraesCS4B02G292300	Spike_Vegetative	1.89139
TraesCS4B02G292300	Leaf_Vegetative	0
TraesCS4B02G292300	Leaf_Vegetative	0
TraesCS4B02G292300	Root_Vegetative	0.257428
TraesCS4B02G292300	Spike_Reproductive	0
TraesCS4B02G312300	Root_Seedling	2.79177
TraesCS4B02G312300	Leaf_Seedling	0
TraesCS4B02G312300	Leaf_Vegetative	1.19289
TraesCS4B02G312300	Root_Vegetative	1.18001
TraesCS4B02G312300	Leaf_Reproductive	1.93508
TraesCS4B02G312300	Root_Reproductive	0
TraesCS4B02G312300	Spike_Reproductive	0.162625
TraesCS4B02G312300	Grain_Reproductive	0
TraesCS4B02G312300	Leaf_Vegetative	3.0548
TraesCS4B02G312300	Root_Vegetative	3.20645
TraesCS4B02G312300	Spike_Reproductive	1.08669
TraesCS4B02G312300	Grain_Reproductive	0
TraesCS4B02G312300	Grain_Reproductive	0
TraesCS4B02G312300	Leaf_Reproductive	0.406496
TraesCS4B02G312300	Leaf_Seedling	0.632671
TraesCS4B02G312300	Spike_Reproductive	2.19978
TraesCS4B02G312300	Leaf_Seedling	0
TraesCS4B02G312300	Leaf_Reproductive	0.677787
TraesCS4B02G312300	Root_Seedling	0
TraesCS4B02G312300	Root_Reproductive	4.17271
TraesCS4B02G312300	Spike_Vegetative	0
TraesCS4B02G312300	Leaf_Vegetative	0
TraesCS4B02G312300	Leaf_Vegetative	0
TraesCS4B02G312300	Root_Vegetative	3.18635
TraesCS4B02G312300	Spike_Reproductive	0
TraesCS6B02G215300	Root_Seedling	2.652
TraesCS6B02G215300	Leaf_Seedling	2.07885
TraesCS6B02G215300	Leaf_Vegetative	2.19197
TraesCS6B02G215300	Root_Vegetative	2.77759
TraesCS6B02G215300	Leaf_Reproductive	1.94093
TraesCS6B02G215300	Root_Reproductive	2.84711
TraesCS6B02G215300	Spike_Reproductive	2.47075
TraesCS6B02G215300	Grain_Reproductive	3.39127
TraesCS6B02G215300	Leaf_Vegetative	1.62127
TraesCS6B02G215300	Root_Vegetative	2.57656
TraesCS6B02G215300	Spike_Reproductive	2.46171
TraesCS6B02G215300	Grain_Reproductive	2.10169
TraesCS6B02G215300	Grain_Reproductive	2.48399
TraesCS6B02G215300	Leaf_Reproductive	1.47804
TraesCS6B02G215300	Leaf_Seedling	1.65911
TraesCS6B02G215300	Spike_Reproductive	2.28183
TraesCS6B02G215300	Leaf_Seedling	1.72426
TraesCS6B02G215300	Leaf_Reproductive	1.8522
TraesCS6B02G215300	Root_Seedling	2.29276
TraesCS6B02G215300	Root_Reproductive	2.16004
TraesCS6B02G215300	Spike_Vegetative	2.87049
TraesCS6B02G215300	Leaf_Vegetative	1.16373
TraesCS6B02G215300	Leaf_Vegetative	0.481401
TraesCS6B02G215300	Root_Vegetative	2.35898
TraesCS6B02G215300	Spike_Reproductive	1.85948
TraesCS6B02G235400	Root_Seedling	4.00918
TraesCS6B02G235400	Leaf_Seedling	3.38826
TraesCS6B02G235400	Leaf_Vegetative	3.28045
TraesCS6B02G235400	Root_Vegetative	3.87906
TraesCS6B02G235400	Leaf_Reproductive	2.56133
TraesCS6B02G235400	Root_Reproductive	3.35592
TraesCS6B02G235400	Spike_Reproductive	3.18166
TraesCS6B02G235400	Grain_Reproductive	3.16578
TraesCS6B02G235400	Leaf_Vegetative	2.46512
TraesCS6B02G235400	Root_Vegetative	3.70079
TraesCS6B02G235400	Spike_Reproductive	3.46007
TraesCS6B02G235400	Grain_Reproductive	2.11245
TraesCS6B02G235400	Grain_Reproductive	2.65798
TraesCS6B02G235400	Leaf_Reproductive	1.99519
TraesCS6B02G235400	Leaf_Seedling	2.50708
TraesCS6B02G235400	Spike_Reproductive	3.42408
TraesCS6B02G235400	Leaf_Seedling	2.92461
TraesCS6B02G235400	Leaf_Reproductive	2.44534
TraesCS6B02G235400	Root_Seedling	3.18354
TraesCS6B02G235400	Root_Reproductive	3.2166
TraesCS6B02G235400	Spike_Vegetative	3.82733
TraesCS6B02G235400	Leaf_Vegetative	2.37506
TraesCS6B02G235400	Leaf_Vegetative	1.09705
TraesCS6B02G235400	Root_Vegetative	3.37625
TraesCS6B02G235400	Spike_Reproductive	2.60215
TraesCS7A02G158900	Root_Seedling	8.53092
TraesCS7A02G158900	Leaf_Seedling	6.10122
TraesCS7A02G158900	Leaf_Vegetative	6.62101
TraesCS7A02G158900	Root_Vegetative	8.18993
TraesCS7A02G158900	Leaf_Reproductive	6.68164
TraesCS7A02G158900	Root_Reproductive	8.42423
TraesCS7A02G158900	Spike_Reproductive	6.67255
TraesCS7A02G158900	Grain_Reproductive	5.91124
TraesCS7A02G158900	Leaf_Vegetative	6.157
TraesCS7A02G158900	Root_Vegetative	7.93942
TraesCS7A02G158900	Spike_Reproductive	6.77755
TraesCS7A02G158900	Grain_Reproductive	4.80692
TraesCS7A02G158900	Grain_Reproductive	4.49782
TraesCS7A02G158900	Leaf_Reproductive	5.06331
TraesCS7A02G158900	Leaf_Seedling	4.90615
TraesCS7A02G158900	Spike_Reproductive	7.28901
TraesCS7A02G158900	Leaf_Seedling	5.48266
TraesCS7A02G158900	Leaf_Reproductive	6.32926
TraesCS7A02G158900	Root_Seedling	8.11426
TraesCS7A02G158900	Root_Reproductive	7.38555
TraesCS7A02G158900	Spike_Vegetative	5.91488
TraesCS7A02G158900	Leaf_Vegetative	4.83748
TraesCS7A02G158900	Leaf_Vegetative	5.0105
TraesCS7A02G158900	Root_Vegetative	8.50881
TraesCS7A02G158900	Spike_Reproductive	2.91861
TraesCS7A02G164000	Root_Seedling	0
TraesCS7A02G164000	Leaf_Seedling	3.42965
TraesCS7A02G164000	Leaf_Vegetative	3.34497
TraesCS7A02G164000	Root_Vegetative	1.02251
TraesCS7A02G164000	Leaf_Reproductive	0
TraesCS7A02G164000	Root_Reproductive	0
TraesCS7A02G164000	Spike_Reproductive	2.83662
TraesCS7A02G164000	Grain_Reproductive	0.864442
TraesCS7A02G164000	Leaf_Vegetative	1.64919
TraesCS7A02G164000	Root_Vegetative	0
TraesCS7A02G164000	Spike_Reproductive	3.42808
TraesCS7A02G164000	Grain_Reproductive	0
TraesCS7A02G164000	Grain_Reproductive	0
TraesCS7A02G164000	Leaf_Reproductive	0
TraesCS7A02G164000	Leaf_Seedling	1.79749
TraesCS7A02G164000	Spike_Reproductive	1.87864
TraesCS7A02G164000	Leaf_Seedling	2.34993
TraesCS7A02G164000	Leaf_Reproductive	0
TraesCS7A02G164000	Root_Seedling	0
TraesCS7A02G164000	Root_Reproductive	0
TraesCS7A02G164000	Spike_Vegetative	5.80487
TraesCS7A02G164000	Leaf_Vegetative	0
TraesCS7A02G164000	Leaf_Vegetative	0
TraesCS7A02G164000	Root_Vegetative	0
TraesCS7A02G164000	Spike_Reproductive	3.3366
TraesCS7A02G175200	Root_Seedling	0
TraesCS7A02G175200	Leaf_Seedling	2.59644
TraesCS7A02G175200	Leaf_Vegetative	3.84081
TraesCS7A02G175200	Root_Vegetative	0.856419
TraesCS7A02G175200	Leaf_Reproductive	3.34818
TraesCS7A02G175200	Root_Reproductive	1.55312
TraesCS7A02G175200	Spike_Reproductive	0.0218454
TraesCS7A02G175200	Grain_Reproductive	0
TraesCS7A02G175200	Leaf_Vegetative	3.78634
TraesCS7A02G175200	Root_Vegetative	0
TraesCS7A02G175200	Spike_Reproductive	0.616372
TraesCS7A02G175200	Grain_Reproductive	0
TraesCS7A02G175200	Grain_Reproductive	0
TraesCS7A02G175200	Leaf_Reproductive	3.28657
TraesCS7A02G175200	Leaf_Seedling	2.50742
TraesCS7A02G175200	Spike_Reproductive	0.547919
TraesCS7A02G175200	Leaf_Seedling	0.385776
TraesCS7A02G175200	Leaf_Reproductive	3.71665
TraesCS7A02G175200	Root_Seedling	0
TraesCS7A02G175200	Root_Reproductive	0
TraesCS7A02G175200	Spike_Vegetative	0
TraesCS7A02G175200	Leaf_Vegetative	3.4359
TraesCS7A02G175200	Leaf_Vegetative	2.6469
TraesCS7A02G175200	Root_Vegetative	0
TraesCS7A02G175200	Spike_Reproductive	0
TraesCS7A02G208100	Root_Seedling	0
TraesCS7A02G208100	Leaf_Seedling	5.34679
TraesCS7A02G208100	Leaf_Vegetative	5.09732
TraesCS7A02G208100	Root_Vegetative	2.01435
TraesCS7A02G208100	Leaf_Reproductive	2.84269
TraesCS7A02G208100	Root_Reproductive	0
TraesCS7A02G208100	Spike_Reproductive	4.63767
TraesCS7A02G208100	Grain_Reproductive	1.14958
TraesCS7A02G208100	Leaf_Vegetative	2.79263
TraesCS7A02G208100	Root_Vegetative	0
TraesCS7A02G208100	Spike_Reproductive	3.83706
TraesCS7A02G208100	Grain_Reproductive	0.179973
TraesCS7A02G208100	Grain_Reproductive	1.58817
TraesCS7A02G208100	Leaf_Reproductive	0
TraesCS7A02G208100	Leaf_Seedling	3.91059
TraesCS7A02G208100	Spike_Reproductive	4.2854
TraesCS7A02G208100	Leaf_Seedling	2.81306
TraesCS7A02G208100	Leaf_Reproductive	0
TraesCS7A02G208100	Root_Seedling	0
TraesCS7A02G208100	Root_Reproductive	0
TraesCS7A02G208100	Spike_Vegetative	4.38434
TraesCS7A02G208100	Leaf_Vegetative	0.531902
TraesCS7A02G208100	Leaf_Vegetative	0
TraesCS7A02G208100	Root_Vegetative	0
TraesCS7A02G208100	Spike_Reproductive	2.95484
TraesCS3B02G452800	Root_Seedling	3.55352
TraesCS3B02G452800	Leaf_Seedling	2.81427
TraesCS3B02G452800	Leaf_Vegetative	2.8717
TraesCS3B02G452800	Root_Vegetative	3.55796
TraesCS3B02G452800	Leaf_Reproductive	2.89513
TraesCS3B02G452800	Root_Reproductive	3.48702
TraesCS3B02G452800	Spike_Reproductive	3.60504
TraesCS3B02G452800	Grain_Reproductive	3.06889
TraesCS3B02G452800	Leaf_Vegetative	2.62894
TraesCS3B02G452800	Root_Vegetative	3.58231
TraesCS3B02G452800	Spike_Reproductive	3.56594
TraesCS3B02G452800	Grain_Reproductive	2.35203
TraesCS3B02G452800	Grain_Reproductive	2.35343
TraesCS3B02G452800	Leaf_Reproductive	2.68593
TraesCS3B02G452800	Leaf_Seedling	2.5248
TraesCS3B02G452800	Spike_Reproductive	3.22318
TraesCS3B02G452800	Leaf_Seedling	3.03731
TraesCS3B02G452800	Leaf_Reproductive	3.33792
TraesCS3B02G452800	Root_Seedling	3.43843
TraesCS3B02G452800	Root_Reproductive	3.36638
TraesCS3B02G452800	Spike_Vegetative	3.06965
TraesCS3B02G452800	Leaf_Vegetative	2.00085
TraesCS3B02G452800	Leaf_Vegetative	1.33262
TraesCS3B02G452800	Root_Vegetative	2.73193
TraesCS3B02G452800	Spike_Reproductive	2.29749
TraesCS4B02G307400	Root_Seedling	0
TraesCS4B02G307400	Leaf_Seedling	0
TraesCS4B02G307400	Leaf_Vegetative	0
TraesCS4B02G307400	Root_Vegetative	0
TraesCS4B02G307400	Leaf_Reproductive	0
TraesCS4B02G307400	Root_Reproductive	0
TraesCS4B02G307400	Spike_Reproductive	0
TraesCS4B02G307400	Grain_Reproductive	0
TraesCS4B02G307400	Leaf_Vegetative	0
TraesCS4B02G307400	Root_Vegetative	0
TraesCS4B02G307400	Spike_Reproductive	0
TraesCS4B02G307400	Grain_Reproductive	0
TraesCS4B02G307400	Grain_Reproductive	0
TraesCS4B02G307400	Leaf_Reproductive	0
TraesCS4B02G307400	Leaf_Seedling	0
TraesCS4B02G307400	Spike_Reproductive	0
TraesCS4B02G307400	Leaf_Seedling	0
TraesCS4B02G307400	Leaf_Reproductive	0
TraesCS4B02G307400	Root_Seedling	0
TraesCS4B02G307400	Root_Reproductive	0
TraesCS4B02G307400	Spike_Vegetative	0
TraesCS4B02G307400	Leaf_Vegetative	0
TraesCS4B02G307400	Leaf_Vegetative	0
TraesCS4B02G307400	Root_Vegetative	0
TraesCS4B02G307400	Spike_Reproductive	0
